# Supplementary material for: Transcriptional regulation of miR528-PPO module by miR156 targeted SPLs orchestrates chilling response in banana
Source: Mol Hortic. 2025 Jan 10;5:2. doi: 10.1186/s43897-024-00115-1 (PMC11720309; doi:10.1186/s43897-024-00115-1)
Supplement: Supplementary file 1 — Additional file 1: Data Set S1. Primer sequences used in this study. Data Set S2. Cis-acting elements found in the promoter of banana MIR528. Data Set S3. List of characterized MaSPL genes in banana genome. Data Set S4. List of MaSPL4-binding peaks detected by DAP-seq. Data Set S5. List of putative MaSPL4-binding motifs identified by DAP-seq. Data Set S6. List of MaSPL4-binding genes identified from DAP-seq analysis. Data Set S7. List of DEGs identified by RNA-seq from OE-MaSPL4 banana fruit. Data Set S8. List of MaSPL4-binding DEGs via integration of DAP-seq and RNA-seq data. [file 43897_2024_115_MOESM1_ESM.xlsx]

## Sheet: Table S1
Supplemental Table S1.
Primer sequences used in this study.	Primers for plasmids constructions, real-time qPCR, RLM-5'-RACE and probes for Northern blot and EMSA(5'-3').
Primers for transient transformation
pRHV-MIR156c-F	ccagatccagtgggatccCTTCGGCATCAGGTCTCTCC
pRHV-MIR156c-R	ggccgcactagtaagcttCTCTTTGCAGACAAACCGAGT
pRHV-MIR528-F	ccagatccagtgggatccACAGGAGAGGGACAGAAAGAGAC
pRHV-MIR528-R	ggccgcactagtaagcttGCAGCGATTCCATGATAAAACCA
pRHV-MaSPL4-F	ccagatccagtgggatccATGGAGTACCGGAGGACGCC
pRHV-MaSPL4-R	ggccgcactagtaagcttTTATCTGATCTGGAAATGCT
pRHV-STTM-Spacer-48nt-F	GTTGTTGTTGTTATGGTCTAATTTAAATATGGTCTAAAGAAGAAGAAT
pRHV-STTM-Spacer-48nt-R	ATTCTTCTTCTTTAGACCATATTTAAATTAGACCATAACAACAACAAC
pRHV-STTM156c-F	ccagatccagtgggatccGTGCTCTCTATctaCTTCTGTCAAGTTGTTGTTGTTATG
pRHV-STTM156c-R	ggccgcactagtaagcttTTGACAGAAGtagATAGAGAGCACATTCTTCTTCTTTAG
pRHV-STTM528-F	ccagatccagtgggatccCTCCTCTGCATctaGCCCCTTCCAGTTGTTGTTGTTATG
pRHV-STTM528-R	ggccgcactagtaagcttTGGAAGGGGCtagATGCAGAGGAGATTCTTCTTCTTTAG
Primers for real-time qPCR
Q-MaSPL3-F	GAGCAGAGAACGACAACCGT
Q-MaSPL3-R	CCGCGATACCCACAAGAGAG
Q-MaSPL4-F	GCAGCAGGTTCCATGAGCTA
Q-MaSPL4-R	TTTGATCCTTCTGGCTGCGT
Q-MaSPL5-F	GTCAGCCACTTGTTCCGAGT
Q-MaSPL5-R	AGAACTCCACCTGCTTGCTC
Q-MaSPL9-F	GGGAGTTTGCGATTTCCGTC
Q-MaSPL9-R	GATGCTACTTGCAACCAGTGC
Q-MaSPL13-F	GCTTGGGGCTTTTGTGACTG
Q-MaSPL13-R	TTGCCTCACAGCTAACCCAG
Q-MaSPL25-F	ACAGAGGTTCTGCCAGCAAT
Q-MaSPL25-R	CCCTGGGTCTCCGAAGTAGT
Q-MaSPL28-F	ATTCGGCCTTCAGGTTGGAA
Q-MaSPL28-R	CTCGATCGCCACCAGAGAAA
Q-MaSPL32-F	AGCGGACTTTGGGGAATTTGA
Q-MaSPL32-R	ATCTGCTCAAATGCCTGCGT
Q-MaSPL41-F	GAGCTTACACGGGAGACGAG
Q-MaSPL41-R	TAATCCTTGGCGCTCGACAG
Q-MaSPL42-F	ACGTTACTCTCACTCCGCAC
Q-MaSPL42-R	AGCATCGGTAGCATCATCGG
Q-MaSPL44-F	CGCAGAAAGCCACAACCAAT
Q-MaSPL44-R	CTGGCACATTACACGGAGGA
Q-MaSPL48-F	TGAGGGCAAACGTAGCTGTC
Q-MaSPL48-R	TCAGCTGTGTGGCATATAGAGT
Q-MaPPO-F	GGCACCGCTTCTACCTCTAC
Q-MaPPO-R	TCTGCGTCGGTGAAACTAGG
Q-MaFAR4-F	ACGTCTACTTCGATGGACGC
Q-MaFAR4-R	TCCACCAAGAGGGGTTTACA
Q-MaKCS11-F	GGAACTCTTACGCCCTGGTC
Q-MaKCS11-R	GTGTGGACGAGCTGGTACTT
Q-MaKCS20-F	TTGACAACAGGCTTCCGAGT
Q-MaKCS20-R	GAGGGAAGAGTAGCACCAGC
Q-MaPOD5-F	GAGGCTGTCTGCAAAGGAGT
Q-MaPOD5-R	GCGGTGTCAACTGATCTGGA
Q-MaRPS2-F	TAGGGATTCCGACGATTTGTTT
Q-MaRPS2-R	TAGCGTCATCATTGGCTGGGA
Q-miR528-F	TGGAAGGGGCATGCAGAGGAG
Q-U6-F	CATCCGATAAAATTGGAACGA
Q-U6-R	TTTGTGCGTGTCATCCTTGCG
Primers for DLR
62SK-MaSPL4-F	tctagaactagtggatccATGGAGTACCGGAGGACGCCGATCG
62SK-MaSPL4-R	gacggtatcgataagcttTTATCTGATCTGGAAATGCTTGT
62SK-MaSPL5-F	tctagaactagtggatccATGGAATGGGATTACAAGATGCCTC
62SK-MaSPL5-R	gacggtatcgataagcttCTACTGCCAAGAAAAGTGTAGAGAT
62SK-MaSPL25-F	tctagaactagtggatccATGGAGCACCGACGGCCGTCGGCA
62SK-MaSPL25-R	gacggtatcgataagcttTCAGCCGTTCTCCCTGGGTCTC
62SK-MaSPL42-F	tctagaactagtggatccATGGACTGGGATCTGAAGATGCC
62SK-MaSPL42-R	gacggtatcgataagcttCTACTGCCAAGAGAAGGGAAGA
62SK-MaSPL44-F	tctagaactagtggatccATGGACTGGATTCCAAAAACTCCTT
62SK-MaSPL44-R	gacggtatcgataagcttTCAGTGTCTCCGAGTTGAGTCGAAG
0800-MaMIR528pro-F	gacggtatcgataagcttCCTCTATCCGTCCATCATCTGA
0800-MaMIR528pro-R	tctagaactagtggatccGCTACTGCTACCTCCTCAGC
0800-MaPOD5pro-F	gacggtatcgataagcttGTCAAATATTTAAATTCTTC
0800-MaPOD5pro-R	tctagaactagtggatccGACATTAAATCTATACATGA
0800-MaFAR4pro-F	gacggtatcgataagcttGCTTCATTGTCGATTCCTGCATA
0800-MaFAR4pro-R	tctagaactagtggatccGCTCTTGAGATCGAAGCCTCC
0800-MaKCS11pro-F	gacggtatcgataagcttTAACAATTGTAATCGGTAGTT
0800-MaKCS11pro-R	tctagaactagtggatccGAGGTGGTTTGGCGGCCAAAG
0800-MaKCS20pro-F	gacggtatcgataagcttAGGGTACTTACTGTATATGAACC
0800-MaKCS20pro-R	tctagaactagtggatccCACAAGACAAGTCGCTAACGGA
Primers for Y1H assay
pABAi-MaMIR528pro-F	tgatgaattgaaaagcttGAGTGGTAGCAAAGCGCA
pABAi-MaMIR528pro-R	cagagcacatgcctcgagCTCAGCGCCCTTTCTTTC
AD-MaSPL4-F	ccagattacgctcatatgATGGAGTACCGGAGGACGC
AD-MaSPL4-R	attcatctgcagctcgagTTATCTGATCTGGAAATGCTT
AD-MaSPL5-F	ccagattacgctcatatgATGGAATGGGATTACAAGA
AD-MaSPL5-R	attcatctgcagctcgagCTACTGCCAAGAAAAGTGTAG
AD-MaSPL25-F	ccagattacgctcatatgATGGAGCACCGACGGCCGT
AD-MaSPL25-R	attcatctgcagctcgagTCAGCCGTTCTCCCTGGGTCTC
AD-MaSPL42-F	ccagattacgctcatatgATGGACTGGGATCTGAAGA
AD-MaSPL42-R	attcatctgcagctcgagCTACTGCCAAGAGAAGGGAAGA
AD-MaSPL44-F	ccagattacgctcatatgATGGACTGGATTCCAAAAAC
AD-MaSPL44-R	attcatctgcagctcgagTCAGTGTCTCCGAGTTGAGTCG
Primers for protein purification and probes for EMSA
pGEX-MaSPL4-F	ctggttccgcgtggatccATGGAGTACCGGAGGACGC
pGEX-MaSPL4-R	ccgggaattcggggatccTCTGATCTGGAAATGCTTGT
pGEX-MaSPL4-F	ctggttccgcgtggatccATGGAATGGGATTACAAGA
pGEX-MaSPL4-R	ccgggaattcggggatccCTGCCAAGAAAAGTGTAG
pGEX-MaSPL25-F	ctggttccgcgtggatccATGGAGCACCGACGGCCGTC
pGEX-MaSPL25-R	ccgggaattcggggatccGCCGTTCTCCCTGGGTCTCC
pGEX-MaSPL42-F	ctggttccgcgtggatccATGGACTGGGATCTGAAGATGCC
pGEX-MaSPL42-R	ccgggaattcggggatccCTGCCAAGAGAAGGGAAGA
pGEX-MaSPL44-F	ctggttccgcgtggatccATGGACTGGATTCCAAAAAC
pGEX-MaSPL44-R	ccgggaattcggggatccGTGTCTCCGAGTTGAGTCGA
MamiR528pro-probe-F	GCGCAGTACAGTGCAGTACTAAGATACTACACAAACCACACAATAGAAGTACCACTATC
MamiR528pro-probe-R	GATAGTGGTACTTCTATTGTGTGGTTTGTGTAGTATCTTAGTACTGCACTGTACTGCGC
MamiR528pro-mut-probe-F	GCGCAAAAAAGTGCAAAAATAAGATACTACACAAACCACACAATAGAAAAAACACTATC
MamiR528pro-mut-probe-R	GATAGTGTTTTTTCTATTGTGTGGTTTGTGTAGTATCTTATTTTTGCACTTTTTTGCGC
Halo-MaSPL4-F	actttcagagcgataacgcgATGGAGTACCGGAGGACGCCGAT
Halo-MaSPL4-R	taccgagcccgaattcgtttTTATCTGATCTGGAAATGCTTG
Primers for validation of miR156c targeting on MaSPLs
pBI121-MIR156c-F	ctctagaggatccccgggCTTCGGCATCAGGTCTCTCC
PBI121-MIR156c-R	tcggggaaattcgagctcCTCTTTGCAGACAAACCGAGT
PMS4-MaSPL4-F	TCGAG AGGCTCTCTCTCTTCTGTCAT T
PMS4-MaSPL4-R	CTAGA ATGACAGAAGAGAGAGAGCCT C
PMS4-MaSPL5/42-F	TCGAG GTGCTCTCTCTCTTCTGTCAT T
PMS4-MaSPL5/42-R	CTAGA ATGACAGAAGAGAGAGAGCAC C
PMS4-MaSPL25-F	TCGAG ATGCTCTCTCTCTTCTGTCAT T
PMS4-MaSPL25-R	CTAGA ATGACAGAAGAGAGAGAGCAT C
PMS4-MaSPL44-F	TCGAG GTGCTCTCTCTCTTCTGTCAA T
PMS4-MaSPL44-R	CTAGA TTGACAGAAGAGAGAGAGCAC C
PMS4-Mut-F	TCGAG TGTAGAGAGAGAGGAGTGACG T
PMS4-Mut-R	CTAGA CGTCACTCCTCTCTCTCTACA C
Primers for RLM-5'-RACE
MaSPL4-Outer	CTGTAGTACAATGAGCAGTACCCTTT
MaSPL4-Inner	CGAACACTTGAAACAAAGAAGCCATC
MaSPL5-Outer	ACATCACTGCCATTTGCTTTCATCA
MaSPL5-Inner	AACTCCACCTGCTTGCTCATCC
MaSPL25-Outer	ACACACTTCAACAAAGTCGTCCAT
MaSPL25-Inner	CAACAAAGTCGTCCATAATGGTATC
MaSPL42-Outer	CCTGACAGAGGAAGGATGATGAGACT
MaSPL42-Inner	CAGCATCGGTAGCATCATCGGAAG
MaSPL44-Outer	CGGCAAGAGTATCACCTAACATACCA
MaSPL44-Inner	TCAGTGTAGCGACCATCCCATTAGA
Probes for Northern blot
miR156a-LNA-probe	GTGCTCACTCTCTTCTGTCAA (The bases underlined are locked nucleic acid modified bases)
miR156c-LNA-probe	GTGCTCTCTATCTTCTGTCAA (The bases underlined are locked nucleic acid modified bases)
miR528	TGGAAGGGGCATGCAGAGGAG
U6-probe	TGTCATCCTTGCGCAGGGGCCATGCTAATCTTCTCTGTAT

## Sheet: Table S2
Supplemental Table S2.
Cis-acting elements found in the promoter of banana MIR528.
Cis-element name	Signal sequence	Function	Number
Hormone response
ABRE	TACGTG	Abscisic acid responsive elements	2
P-box	CCTTTT	Gibberellin responsive elements	1
W-box	TTGAC	Salicylic acid responsive element	4
Biotic stress
ARE	AAACCA	Anaerobic responsive element	1
Abiotic stress
CuRE	GTAC	Copper responsive element	8
G-box	CACGTG	Light responsive element	2
I-box	GATAA	Light responsive element	3
LTRE	ACCGAC	Low temperature responsive element	1
MBS	CAACTG	MYB-binding site	1
MYC	CATGTG	ICE1-binding site	1
SURE	GAGAC	Sulfur responsive element	3
Others
CAAT-box	CAAT	Core promoter element	9
TATA-box	TATAAA	Core promoter element	5

## Sheet: Table S3
Supplemental Table S3.
List of characterized MaSPL genes in banana genome.
Gene ID	Gene name	5d@23oC-expression	5d@6oC-expression
Macma4_01_g04120	MaSPL1	#N/A	#N/A
Macma4_01_g26640	MaSPL2	#N/A	#N/A
Macma4_02_g05270	MaSPL3	23.8269	14.9509
Macma4_02_g06500	MaSPL4	38.0378	0
Macma4_02_g09590	MaSPL5	4.91937	0
Macma4_02_g15410	MaSPL6	#N/A	#N/A
Macma4_03_g00660	MaSPL7	#N/A	#N/A
Macma4_03_g05540	MaSPL8	#N/A	#N/A
Macma4_03_g09270	MaSPL9	33.8343	6.41666
Macma4_03_g11410	MaSPL10	#N/A	#N/A
Macma4_03_g18590	MaSPL11	#N/A	#N/A
Macma4_03_g26570	MaSPL12	#N/A	#N/A
Macma4_03_g27220	MaSPL13	63.812	48.679
Macma4_03_g30390	MaSPL14	1.85392	1.0104
Macma4_04_g01510	MaSPL15	#N/A	#N/A
Macma4_04_g04150	MaSPL16	0.462422	#N/A
Macma4_04_g05990	MaSPL17	1.91843	0.597946
Macma4_04_g13010	MaSPL18	0.747263	2.61426
Macma4_04_g18310	MaSPL19	1.47154	#N/A
Macma4_04_g29160	MaSPL20	#N/A	#N/A
Macma4_04_g32230	MaSPL21	#N/A	#N/A
Macma4_04_g33280	MaSPL22	#N/A	#N/A
Macma4_04_g35760	MaSPL23	1.14648	2.11494
Macma4_04_g37700	MaSPL24	#N/A	#N/A
Macma4_04_g42180	MaSPL25	4.3778	#N/A
Macma4_05_g13770	MaSPL26	#N/A	#N/A
Macma4_05_g25410	MaSPL27	1.4442	0.980873
Macma4_05_g25680	MaSPL28	57.8482	18.5309
Macma4_05_g26050	MaSPL29	1.67795	0.695809
Macma4_05_g28440	MaSPL30	#N/A	#N/A
Macma4_05_g30460	MaSPL31	2.22982	0.266693
Macma4_05_g30840	MaSPL32	19.0909	11.2531
Macma4_06_g07880	MaSPL33	#N/A	#N/A
Macma4_06_g23880	MaSPL34	#N/A	#N/A
Macma4_06_g30570	MaSPL35	#N/A	#N/A
Macma4_06_g39570	MaSPL36	#N/A	#N/A
Macma4_07_g02010	MaSPL37	#N/A	#N/A
Macma4_07_g02800	MaSPL38	#N/A	#N/A
Macma4_07_g05150	MaSPL39	1.45888	#N/A
Macma4_07_g23410	MaSPL40	#N/A	#N/A
Macma4_07_g23520	MaSPL41	19.5035	6.44298
Macma4_07_g25950	MaSPL42	4.32376	0.715426
Macma4_08_g17020	MaSPL43	0.83128	1.17004
Macma4_08_g25240	MaSPL44	4.43912	#N/A
Macma4_08_g27110	MaSPL45	#N/A	#N/A
Macma4_09_g01380	MaSPL46	#N/A	#N/A
Macma4_09_g14330	MaSPL47	#N/A	#N/A
Macma4_09_g17480	MaSPL48	5.11713	0.973134
Macma4_09_g19220	MaSPL49	0.544409	#N/A
Macma4_09_g21270	MaSPL50	#N/A	#N/A
Macma4_09_g24190	MaSPL51	#N/A	#N/A
Macma4_09_g25000	MaSPL52	#N/A	#N/A
Macma4_09_g29910	MaSPL53	1.89836	2.94881
Macma4_09_g31600	MaSPL54	#N/A	#N/A
Macma4_10_g06830	MaSPL55	#N/A	#N/A
Macma4_10_g11050	MaSPL56	#N/A	#N/A
Macma4_10_g27200	MaSPL57	0.626301	#N/A
Macma4_11_g18990	MaSPL58	1.39717	1.66611

## Sheet: Table S4
Supplemental Table S4.
List of MaSPL4-binding peaks detected by DAP-seq.
peak_name	chr	start	end	strand	gene Id	gene Start	gene End	annotation	dist To TSS	Symbol	Description
putative_mitochondrion-2015127-2015711	putative_mitochondrion	2015127	2015711	-	Macma4_Mt_g00260	2018395	2018831	3' UTR	3412	RPS13	CAG1865695.1 unnamed protein product [Musa acuminata subsp. malaccensis] [Musa acuminata]
chr11-104123-104685	chr11	104123	104685	+	Macma4_11_g00030	101625	104623	3' UTR	2779	--	CAG1863091.1 unnamed protein product [Musa acuminata subsp. malaccensis] [Musa acuminata]
chr11-271561-271932	chr11	271561	271932	-	Macma4_11_g00240	272590	279635	3' UTR	7889	PEP	XP_009381946.1 PREDICTED: RNA-binding KH domain-containing protein PEPPER [Musa acuminata subsp. malaccensis] [Musa acuminata]
chr11-510675-511021	chr11	510675	511021	+	Macma4_11_g00580	507890	509810	3' UTR	2958	KUA1	XP_009383025.1 PREDICTED: uncharacterized protein LOC103970821 [Musa acuminata subsp. malaccensis] [Musa acuminata]
chr11-560131-560496	chr11	560131	560496	+	Macma4_11_g00650	557313	560409	3' UTR	3000	--	XP_009381987.1 PREDICTED: uncharacterized protein LOC103970075 isoform X1 [Musa acuminata subsp. malaccensis] [Musa acuminata]
chr11-560771-561050	chr11	560771	561050	+	Macma4_11_g00650	557313	560409	3' UTR	3597	--	XP_009381987.1 PREDICTED: uncharacterized protein LOC103970075 isoform X1 [Musa acuminata subsp. malaccensis] [Musa acuminata]
chr11-616391-617063	chr11	616391	617063	+	Macma4_11_g00710	614685	617128	3' UTR	2042	--	XP_009381996.1 PREDICTED: uncharacterized protein LOC103970083 [Musa acuminata subsp. malaccensis] [Musa acuminata]
chr11-851429-851824	chr11	851429	851824	+	Macma4_11_g01010	850331	851707	3' UTR	1295	ADF5	XP_009382038.1 PREDICTED: actin-depolymerizing factor 5-like [Musa acuminata subsp. malaccensis] [Musa acuminata]
chr11-994363-994614	chr11	994363	994614	-	Macma4_11_g01250	995356	996127	3' UTR	1639	--	XP_018676005.1 PREDICTED: uncharacterized protein LOC103970132 isoform X1 [Musa acuminata subsp. malaccensis] [Musa acuminata]
chr11-1056609-1056951	chr11	1056609	1056951	-	Macma4_11_g01330	1056555	1058560	3' UTR	1780	RVE1	XP_009382073.1 PREDICTED: protein REVEILLE 1-like isoform X1 [Musa acuminata subsp. malaccensis] [Musa acuminata]
chr11-1133175-1133564	chr11	1133175	1133564	+	Macma4_11_g01420	1129002	1131477	3' UTR	4367	At1g14600	XP_009383036.1 PREDICTED: transcription repressor KAN1-like [Musa acuminata subsp. malaccensis] [Musa acuminata]
chr11-1157023-1157340	chr11	1157023	1157340	-	Macma4_11_g01450	1157144	1161987	3' UTR	4806	SARD4	XP_009382087.1 PREDICTED: uncharacterized protein LOC103970150 [Musa acuminata subsp. malaccensis] [Musa acuminata]
chr11-1484040-1484545	chr11	1484040	1484545	+	Macma4_11_g01900	1477816	1483687	3' UTR	6476	--	XP_018675990.1 PREDICTED: uncharacterized protein LOC103970838 isoform X1 [Musa acuminata subsp. malaccensis] [Musa acuminata]
chr11-1668314-1669478	chr11	1668314	1669478	+	Macma4_11_g02200	1665208	1668941	3' UTR	3688	At3g07010	XP_009382167.1 PREDICTED: probable pectate lyase 8 [Musa acuminata subsp. malaccensis] [Musa acuminata]
chr11-1838237-1838496	chr11	1838237	1838496	-	Macma4_11_g02420	1839688	1840524	3' UTR	2158	--	XP_009382204.1 PREDICTED: uncharacterized protein LOC103970234 [Musa acuminata subsp. malaccensis] [Musa acuminata]
chr11-2096305-2096661	chr11	2096305	2096661	+	Macma4_11_g02730	2091345	2092476	3' UTR	5138	--	XP_009382249.1 PREDICTED: uncharacterized protein LOC103970265 [Musa acuminata subsp. malaccensis] [Musa acuminata]
chr11-2228188-2228649	chr11	2228188	2228649	-	Macma4_11_g02890	2228300	2230141	3' UTR	1723	BHY	XP_009382258.1 PREDICTED: beta-carotene 3-hydroxylase 2, chloroplastic [Musa acuminata subsp. malaccensis] [Musa acuminata]
chr11-2709202-2709484	chr11	2709202	2709484	-	Macma4_11_g03530	2710368	2711784	3' UTR	2441	BBX21	XP_009382333.1 PREDICTED: B-box zinc finger protein 20-like [Musa acuminata subsp. malaccensis] [Musa acuminata]
chr11-2741217-2741621	chr11	2741217	2741621	-	Macma4_11_g03570	2736894	2738412	3' UTR	-3007	--	XP_009382335.1 PREDICTED: uncharacterized protein LOC103970327 [Musa acuminata subsp. malaccensis] [Musa acuminata]
chr11-2939880-2940223	chr11	2939880	2940223	+	Macma4_11_g03840	2943446	2947181	3' UTR	-3395	PAE9	XP_009382361.1 PREDICTED: pectin acetylesterase 9 isoform X1 [Musa acuminata subsp. malaccensis] [Musa acuminata]
chr11-3099542-3099991	chr11	3099542	3099991	+	Macma4_11_g03940	3097674	3100018	3' UTR	2092	REM1.4	XP_009382381.1 PREDICTED: remorin-like [Musa acuminata subsp. malaccensis] [Musa acuminata]
chr11-3143997-3144235	chr11	3143997	3144235	-	Macma4_11_g04030	3144097	3145849	3' UTR	1733	CBSX5	XP_009382391.1 PREDICTED: CBS domain-containing protein CBSX5-like [Musa acuminata subsp. malaccensis] [Musa acuminata]
chr11-3155185-3155459	chr11	3155185	3155459	-	Macma4_11_g04040	3154865	3160358	3' UTR	5036	Os04g0679100	XP_009382392.1 PREDICTED: clathrin light chain 2-like [Musa acuminata subsp. malaccensis] [Musa acuminata]
chr11-3610404-3610800	chr11	3610404	3610800	-	Macma4_11_g04600	3610244	3615611	3' UTR	5009	APC8	XP_009382442.1 PREDICTED: anaphase-promoting complex subunit 8 [Musa acuminata subsp. malaccensis] [Musa acuminata]
chr11-3634312-3634922	chr11	3634312	3634922	-	Macma4_11_g04640	3635603	3638832	3' UTR	4215	ARPC5A	XP_009382450.1 PREDICTED: actin-related protein 2/3 complex subunit 5A-like [Musa acuminata subsp. malaccensis] [Musa acuminata]
chr11-3689239-3689830	chr11	3689239	3689830	-	Macma4_11_g04690	3688653	3694910	3' UTR	5376	--	XP_009382457.1 PREDICTED: uncharacterized protein LOC103970413 [Musa acuminata subsp. malaccensis] [Musa acuminata]
chr11-3778571-3779318	chr11	3778571	3779318	+	Macma4_11_g04800	3777021	3779018	3' UTR	1923	At1g48100	XP_009382473.1 PREDICTED: polygalacturonase At1g48100 [Musa acuminata subsp. malaccensis] [Musa acuminata]
chr11-3782445-3782743	chr11	3782445	3782743	+	Macma4_11_g04800	3777021	3779018	3' UTR	5573	At1g48100	XP_009382473.1 PREDICTED: polygalacturonase At1g48100 [Musa acuminata subsp. malaccensis] [Musa acuminata]
chr11-4613847-4614685	chr11	4613847	4614685	-	Macma4_11_g05890	4585864	4609836	3' UTR	-4430	MED15A	XP_009383098.2 PREDICTED: mediator of RNA polymerase II transcription subunit 15a-like isoform X2 [Musa acuminata subsp. malaccensis] [Musa acuminata]
chr11-4879078-4879523	chr11	4879078	4879523	-	Macma4_11_g06060	4879229	4881509	3' UTR	2209	DDB_G0274487	XP_009382602.2 PREDICTED: CTL-like protein DDB_G0274487 [Musa acuminata subsp. malaccensis] [Musa acuminata]
chr11-4896587-4897051	chr11	4896587	4897051	+	Macma4_11_g06090	4895730	4896928	3' UTR	1089	CXE18	XP_009382605.1 PREDICTED: probable carboxylesterase 18 [Musa acuminata subsp. malaccensis] [Musa acuminata]
chr11-4951879-4952176	chr11	4951879	4952176	+	Macma4_11_g06170	4949803	4952363	3' UTR	2224	WRKY14	XP_009382611.1 PREDICTED: probable WRKY transcription factor 14 [Musa acuminata subsp. malaccensis] [Musa acuminata]
chr11-5659531-5659856	chr11	5659531	5659856	+	Macma4_11_g07240	5664083	5666236	3' UTR	-4390	CYP78A9	XP_009382716.1 PREDICTED: cytochrome P450 78A9-like [Musa acuminata subsp. malaccensis] [Musa acuminata]
chr11-6051951-6052301	chr11	6051951	6052301	+	Macma4_11_g07810	6050164	6051250	3' UTR	1962	MYB36	XP_009383125.1 PREDICTED: transcription factor RAX2-like [Musa acuminata subsp. malaccensis] [Musa acuminata]
chr11-6203915-6204658	chr11	6203915	6204658	+	Macma4_11_g07980	6203223	6203660	3' UTR	1063	--	THU55495.1 hypothetical protein C4D60_Mb11t07170 [Musa balbisiana]
chr11-6238044-6238318	chr11	6238044	6238318	-	Macma4_11_g08000	6238073	6239622	3' UTR	1441	MYB93	XP_009382811.1 PREDICTED: transcription factor MYB39-like [Musa acuminata subsp. malaccensis] [Musa acuminata]
chr11-6307490-6307901	chr11	6307490	6307901	+	Macma4_11_g08100	6306613	6307699	3' UTR	1082	CDI	XP_009382825.2 PREDICTED: protein CDI-like [Musa acuminata subsp. malaccensis] [Musa acuminata]
chr11-6349625-6349896	chr11	6349625	6349896	-	Macma4_11_g08150	6349972	6353421	3' UTR	3661	RTNLB22	XP_009383132.1 PREDICTED: reticulon-like protein B23 isoform X2 [Musa acuminata subsp. malaccensis] [Musa acuminata]
chr11-6460069-6460432	chr11	6460069	6460432	-	Macma4_11_g08270	6461882	6462181	3' UTR	1931	--	CAG1863868.1 unnamed protein product [Musa acuminata subsp. malaccensis] [Musa acuminata]
chr11-6940438-6940837	chr11	6940438	6940837	-	Macma4_11_g08840	6940447	6941658	3' UTR	1021	--	XP_009382924.1 PREDICTED: uncharacterized protein LOC103970739 [Musa acuminata subsp. malaccensis] [Musa acuminata]
chr11-6994120-6994850	chr11	6994120	6994850	+	Macma4_11_g08930	6992051	6994668	3' UTR	2434	STR4A	XP_009382932.1 PREDICTED: rhodanese-like domain-containing protein 4, chloroplastic [Musa acuminata subsp. malaccensis] [Musa acuminata]
chr11-7159167-7160242	chr11	7159167	7160242	-	Macma4_11_g09170	7159577	7160486	3' UTR	782	DIVARICATA	XP_009382952.1 PREDICTED: transcription factor DIVARICATA-like [Musa acuminata subsp. malaccensis] [Musa acuminata]
chr11-7276380-7277223	chr11	7276380	7277223	-	Macma4_11_g09350	7276739	7280504	3' UTR	3703	CPN20	XP_009382964.1 PREDICTED: 20 kDa chaperonin, chloroplastic [Musa acuminata subsp. malaccensis] [Musa acuminata]
chr11-8901347-8901645	chr11	8901347	8901645	-	Macma4_11_g09990	8905108	8906987	3' UTR	5491	MUB4	XP_009383408.2 PREDICTED: membrane-anchored ubiquitin-fold protein 3-like [Musa acuminata subsp. malaccensis] [Musa acuminata]
chr11-9346998-9347274	chr11	9346998	9347274	+	Macma4_11_g10210	9346417	9347338	3' UTR	719	ERF022	XP_009383447.2 PREDICTED: ethylene-responsive transcription factor ERF022-like [Musa acuminata subsp. malaccensis] [Musa acuminata]
chr11-9481123-9481443	chr11	9481123	9481443	+	Macma4_11_g10350	9479497	9481419	3' UTR	1786	--	CAG1864070.1 unnamed protein product [Musa acuminata subsp. malaccensis] [Musa acuminata]
chr11-9624090-9624755	chr11	9624090	9624755	-	Macma4_11_g10470	9624312	9627265	3' UTR	2843	DNAJB4	XP_009383468.1 PREDICTED: dnaJ homolog subfamily B member 4-like [Musa acuminata subsp. malaccensis] [Musa acuminata]
chr11-9801786-9802212	chr11	9801786	9802212	-	Macma4_11_g10600	9804510	9808411	3' UTR	6412	--	THU55715.1 hypothetical protein C4D60_Mb11t09490 [Musa balbisiana]
chr11-10058115-10058446	chr11	10058115	10058446	-	Macma4_11_g10730	10058202	10064798	3' UTR	6518	RBP1	XP_009383507.1 PREDICTED: RNA-binding protein 1 [Musa acuminata subsp. malaccensis] [Musa acuminata]
chr11-19128085-19128409	chr11	19128085	19128409	+	Macma4_11_g11990	19126389	19126931	3' UTR	1858	SNE	XP_018676971.1 PREDICTED: F-box protein SNE-like [Musa acuminata subsp. malaccensis] [Musa acuminata]
chr11-20075604-20075976	chr11	20075604	20075976	+	Macma4_11_g12150	20070818	20075853	3' UTR	4972	--	XP_009383620.1 PREDICTED: uncharacterized protein LOC103971348 [Musa acuminata subsp. malaccensis] [Musa acuminata]
chr11-22492890-22493188	chr11	22492890	22493188	-	Macma4_11_g12690	22493016	22495687	3' UTR	2648	HHO3	XP_009383634.1 PREDICTED: myb family transcription factor EFM-like [Musa acuminata subsp. malaccensis] [Musa acuminata]
chr11-22529786-22530104	chr11	22529786	22530104	-	Macma4_11_g12700	22529760	22533356	3' UTR	3411	--	XP_009383635.1 PREDICTED: uncharacterized protein LOC103971361 [Musa acuminata subsp. malaccensis] [Musa acuminata]
chr11-22572066-22572391	chr11	22572066	22572391	+	Macma4_11_g12730	22570002	22570520	3' UTR	2226	--	XP_009383649.1 PREDICTED: probable calcium-binding protein CML18 [Musa acuminata subsp. malaccensis] [Musa acuminata]
chr11-24099892-24100585	chr11	24099892	24100585	+	Macma4_11_g13490	24102378	24107640	3' UTR	-2140	--	CAG1864393.1 unnamed protein product [Musa acuminata subsp. malaccensis] [Musa acuminata]
chr11-24139515-24140071	chr11	24139515	24140071	+	Macma4_11_g13540	24135175	24140142	3' UTR	4618	MAP70.2	XP_009383720.1 PREDICTED: microtubule-associated protein 70-1 [Musa acuminata subsp. malaccensis] [Musa acuminata]
chr11-24517764-24518344	chr11	24517764	24518344	-	Macma4_11_g13870	24517806	24519824	3' UTR	1770	IPN2	XP_009383692.1 PREDICTED: myb family transcription factor APL [Musa acuminata subsp. malaccensis] [Musa acuminata]
chr11-25348700-25349416	chr11	25348700	25349416	+	Macma4_11_g14360	25340420	25349332	3' UTR	8638	At1g08370	XP_009386664.1 PREDICTED: mRNA-decapping enzyme-like protein [Musa acuminata subsp. malaccensis] [Musa acuminata]
chr11-26669574-26669958	chr11	26669574	26669958	+	Macma4_11_g15380	26669405	26669881	3' UTR	361	RAA1	XP_009383890.1 PREDICTED: flowering-promoting factor 1-like protein 1 [Musa acuminata subsp. malaccensis] [Musa acuminata]
chr11-26807675-26807990	chr11	26807675	26807990	+	Macma4_11_g15480	26807012	26808062	3' UTR	820	DOGL3	XP_009383925.2 PREDICTED: transcription factor LG2-like [Musa acuminata subsp. malaccensis] [Musa acuminata]
chr11-26851514-26851808	chr11	26851514	26851808	+	Macma4_11_g15500	26845492	26850554	3' UTR	6169	PRFB2	XP_009383929.1 PREDICTED: peptide chain release factor PrfB2, chloroplastic [Musa acuminata subsp. malaccensis] [Musa acuminata]
chr11-27046292-27047099	chr11	27046292	27047099	-	Macma4_11_g15680	27050057	27055008	3' UTR	8313	REL2	CAG1864603.1 unnamed protein product [Musa acuminata subsp. malaccensis] [Musa acuminata]
chr11-27754001-27755553	chr11	27754001	27755553	-	Macma4_11_g16370	27754752	27757632	3' UTR	2855	GRSF1	THU56193.1 hypothetical protein C4D60_Mb11t14700 [Musa balbisiana]
chr11-28120952-28121700	chr11	28120952	28121700	-	Macma4_11_g16760	28120985	28125737	3' UTR	4411	MOS2	XP_018676325.1 PREDICTED: protein MOS2-like [Musa acuminata subsp. malaccensis] [Musa acuminata]
chr11-28256681-28257408	chr11	28256681	28257408	-	Macma4_11_g16940	28257162	28257883	3' UTR	839	SAUR36	CAG1864726.1 unnamed protein product [Musa acuminata subsp. malaccensis] [Musa acuminata]
chr11-28524229-28524541	chr11	28524229	28524541	+	Macma4_11_g17240	28520052	28524491	3' UTR	4333	APRR2	XP_009384114.1 PREDICTED: two-component response regulator-like APRR2 [Musa acuminata subsp. malaccensis] [Musa acuminata]
chr11-29182343-29182606	chr11	29182343	29182606	+	Macma4_11_g18110	29186334	29188168	3' UTR	-3860	BHLH123	XP_009384213.1 PREDICTED: transcription factor bHLH103-like isoform X1 [Musa acuminata subsp. malaccensis] [Musa acuminata]
chr11-29238128-29238498	chr11	29238128	29238498	+	Macma4_11_g18200	29234686	29238973	3' UTR	3627	--	XP_009384221.1 PREDICTED: E3 ubiquitin-protein ligase RNF170-like isoform X6 [Musa acuminata subsp. malaccensis] [Musa acuminata]
chr11-29574933-29575316	chr11	29574933	29575316	-	Macma4_11_g18630	29574931	29576624	3' UTR	1500	--	XP_009384260.1 PREDICTED: beta-1,4-mannosyl-glycoprotein 4-beta-N-acetylglucosaminyltransferase-like [Musa acuminata subsp. malaccensis] [Musa acuminata]
chr11-29696132-29696383	chr11	29696132	29696383	+	Macma4_11_g18830	29695555	29696441	3' UTR	702	--	-
chr11-29795199-29795650	chr11	29795199	29795650	-	Macma4_11_g18940	29795202	29802569	3' UTR	7145	MADS8	XP_009384296.1 PREDICTED: MADS-box transcription factor 8 [Musa acuminata subsp. malaccensis] [Musa acuminata]
chr11-29859489-29859748	chr11	29859489	29859748	-	Macma4_11_g19030	29859724	29863494	3' UTR	3876	YKL091C	XP_009384306.1 PREDICTED: random slug protein 5-like [Musa acuminata subsp. malaccensis] [Musa acuminata]
chr11-29977200-29977488	chr11	29977200	29977488	+	Macma4_11_g19190	29976221	29977433	3' UTR	1123	EXPA2	CAG1864940.1 unnamed protein product [Musa acuminata subsp. malaccensis] [Musa acuminata]
chr11-30974768-30975031	chr11	30974768	30975031	-	Macma4_11_g20400	30969474	30970031	3' UTR	-4868	EARLI1	THU56578.1 hypothetical protein C4D60_Mb11t18710 [Musa balbisiana]
chr11-30990630-30990910	chr11	30990630	30990910	-	Macma4_11_g20410	30974867	30988075	3' UTR	-2695	ORP2A	XP_009384471.1 PREDICTED: oxysterol-binding protein-related protein 2A-like isoform X1 [Musa acuminata subsp. malaccensis] [Musa acuminata]
chr11-31049123-31049473	chr11	31049123	31049473	+	Macma4_11_g20520	31052263	31056072	3' UTR	-2965	--	CAG1865075.1 unnamed protein product [Musa acuminata subsp. malaccensis] [Musa acuminata]
chr11-31222430-31223273	chr11	31222430	31223273	-	Macma4_11_g20830	31222717	31224614	3' UTR	1763	CA2	XP_009384515.1 PREDICTED: beta-carotene 3-hydroxylase 2, chloroplastic-like [Musa acuminata subsp. malaccensis] [Musa acuminata]
chr11-31227820-31228674	chr11	31227820	31228674	+	Macma4_11_g20840	31227337	31228248	3' UTR	910	HIPP39	XP_009384516.1 PREDICTED: uncharacterized protein LOC103972049 [Musa acuminata subsp. malaccensis] [Musa acuminata]
chr11-31358648-31358987	chr11	31358648	31358987	+	Macma4_11_g21060	31357759	31358898	3' UTR	1058	DOF3.7	XP_009384536.1 PREDICTED: dof zinc finger protein DOF1.8-like [Musa acuminata subsp. malaccensis] [Musa acuminata]
chr11-31574616-31575542	chr11	31574616	31575542	-	Macma4_11_g21420	31577770	31579059	3' UTR	3980	--	THU56676.1 hypothetical protein C4D60_Mb11t19730 [Musa balbisiana]
chr11-31688882-31689158	chr11	31688882	31689158	-	Macma4_11_g21580	31688836	31696586	3' UTR	7566	alg7	XP_009384591.1 PREDICTED: UDP-N-acetylglucosamine--dolichyl-phosphate N-acetylglucosaminephosphotransferase [Musa acuminata subsp. malaccensis] [Musa acuminata]
chr11-31990321-31990672	chr11	31990321	31990672	-	Macma4_11_g22000	31991260	31992531	3' UTR	2035	--	XP_009384644.1 PREDICTED: lipid transfer-like protein VAS isoform X1 [Musa acuminata subsp. malaccensis] [Musa acuminata]
chr11-32092060-32092730	chr11	32092060	32092730	-	Macma4_11_g22170	32093115	32096102	3' UTR	3707	PAL	XP_009384657.1 PREDICTED: phenylalanine ammonia-lyase-like [Musa acuminata subsp. malaccensis] [Musa acuminata]
chr11-32211902-32212215	chr11	32211902	32212215	-	Macma4_11_g22360	32212869	32214233	3' UTR	2175	At4g16800	CAG1865252.1 unnamed protein product [Musa acuminata subsp. malaccensis] [Musa acuminata]
chr11-32283519-32283817	chr11	32283519	32283817	+	Macma4_11_g22500	32275648	32283756	3' UTR	8020	SHA	XP_009384700.1 PREDICTED: uncharacterized protein LOC103972189 [Musa acuminata subsp. malaccensis] [Musa acuminata]
chr11-32532513-32532761	chr11	32532513	32532761	+	Macma4_11_g22870	32535596	32538796	3' UTR	-2959	FAO4A	XP_009384756.1 PREDICTED: long-chain-alcohol oxidase FAO4A-like [Musa acuminata subsp. malaccensis] [Musa acuminata]
chr11-32554362-32554684	chr11	32554362	32554684	+	Macma4_11_g22900	32551353	32554692	3' UTR	3170	--	XP_009384761.1 PREDICTED: probable RNA-binding protein EIF1AD [Musa acuminata subsp. malaccensis] [Musa acuminata]
chr11-32573650-32575410	chr11	32573650	32575410	-	Macma4_11_g22940	32574456	32575556	3' UTR	1026	ATL72	XP_009384764.1 PREDICTED: RING-H2 finger protein ATL72-like [Musa acuminata subsp. malaccensis] [Musa acuminata]
chr11-32600492-32600921	chr11	32600492	32600921	+	Macma4_11_g22980	32599191	32599811	3' UTR	1515	--	XP_009385271.1 PREDICTED: uncharacterized protein LOC103972652 [Musa acuminata subsp. malaccensis] [Musa acuminata]
chr11-32794704-32795245	chr11	32794704	32795245	+	Macma4_11_g23320	32793470	32794956	3' UTR	1504	--	XP_009384832.1 PREDICTED: uncharacterized protein LOC103972271 [Musa acuminata subsp. malaccensis] [Musa acuminata]
chr11-32844446-32844852	chr11	32844446	32844852	+	Macma4_11_g23390	32843221	32844064	3' UTR	1428	Os11g0706600	XP_009384839.1 PREDICTED: thaumatin-like protein [Musa acuminata subsp. malaccensis] [Musa acuminata]
chr11-32937623-32938039	chr11	32937623	32938039	+	Macma4_11_g23500	32936406	32940675	3' UTR	1425	--	CAG1865365.1 unnamed protein product [Musa acuminata subsp. malaccensis] [Musa acuminata]
chr11-33501373-33501613	chr11	33501373	33501613	+	Macma4_11_g24490	33498407	33501606	3' UTR	3086	BZIP39	XP_009384980.1 PREDICTED: bZIP transcription factor 17-like [Musa acuminata subsp. malaccensis] [Musa acuminata]
chr11-33940548-33940905	chr11	33940548	33940905	+	Macma4_11_g25160	33943138	33947217	3' UTR	-2412	SLC35F5	XP_009385061.1 PREDICTED: thiamine-repressible mitochondrial transport protein THI74-like [Musa acuminata subsp. malaccensis] [Musa acuminata]
chr11-34349033-34349526	chr11	34349033	34349526	+	Macma4_11_g25810	34347031	34349448	3' UTR	2248	NAC035	XP_009385308.1 PREDICTED: NAC domain-containing protein 35-like [Musa acuminata subsp. malaccensis] [Musa acuminata]
chr11-34511739-34512129	chr11	34511739	34512129	+	Macma4_11_g26030	34510867	34512001	3' UTR	1067	IBH1	XP_009385142.1 PREDICTED: transcription factor IBH1-like [Musa acuminata subsp. malaccensis] [Musa acuminata]
chr10-335889-336207	chr10	335889	336207	-	Macma4_10_g00270	335680	339180	3' UTR	3132	GAF1	XP_009385788.1 PREDICTED: protein indeterminate-domain 2-like [Musa acuminata subsp. malaccensis] [Musa acuminata]
chr10-955677-956156	chr10	955677	956156	-	Macma4_10_g00750	958089	962196	3' UTR	6280	PBL27	XP_009420286.1 PREDICTED: serine/threonine-protein kinase CDL1-like [Musa acuminata subsp. malaccensis] [Musa acuminata]
chr10-1152125-1152494	chr10	1152125	1152494	-	Macma4_10_g01030	1153877	1154928	3' UTR	2619	--	XP_009420282.1 PREDICTED: uncharacterized protein LOC104000068 [Musa acuminata subsp. malaccensis] [Musa acuminata]
chr10-1237290-1237688	chr10	1237290	1237688	-	Macma4_10_g01110	1240746	1247030	3' UTR	9541	LFG5	XP_009419853.1 PREDICTED: BI1-like protein [Musa acuminata subsp. malaccensis] [Musa acuminata]
chr10-1360702-1360990	chr10	1360702	1360990	-	Macma4_10_g01190	1360777	1362704	3' UTR	1858	--	CAG1852164.1 unnamed protein product [Musa acuminata subsp. malaccensis] [Musa acuminata]
chr10-2033740-2034213	chr10	2033740	2034213	+	Macma4_10_g01560	2026939	2034227	3' UTR	7037	ABC1K3	CAG1852199.1 unnamed protein product [Musa acuminata subsp. malaccensis] [Musa acuminata]
chr10-3087194-3087454	chr10	3087194	3087454	-	Macma4_10_g02140	3087155	3090594	3' UTR	3270	SCL14	XP_009419930.1 PREDICTED: scarecrow-like protein 9 [Musa acuminata subsp. malaccensis] [Musa acuminata]
chr10-3278604-3279244	chr10	3278604	3279244	-	Macma4_10_g02250	3278798	3281082	3' UTR	2158	NPF5.7	XP_009419917.1 PREDICTED: protein NRT1/ PTR FAMILY 5.6-like [Musa acuminata subsp. malaccensis] [Musa acuminata]
chr10-7298126-7298528	chr10	7298126	7298528	+	Macma4_10_g06140	7294837	7298341	3' UTR	3490	--	XP_009419805.1 PREDICTED: uncharacterized protein LOC103999709 [Musa acuminata subsp. malaccensis] [Musa acuminata]
chr10-9810411-9810740	chr10	9810411	9810740	+	Macma4_10_g06390	9807918	9811436	3' UTR	2657	PCMP-H69	THU54590.1 hypothetical protein C4D60_Mb10t26710 [Musa balbisiana]
chr10-13940906-13941326	chr10	13940906	13941326	-	Macma4_10_g06980	13941030	13942269	3' UTR	1153	PR-1	XP_009386786.1 PREDICTED: pathogenesis-related protein 1C-like [Musa acuminata subsp. malaccensis] [Musa acuminata]
chr10-15878788-15879036	chr10	15878788	15879036	-	Macma4_10_g07260	15877875	15880826	3' UTR	1914	--	XP_009419961.1 PREDICTED: U-box domain-containing protein 14-like [Musa acuminata subsp. malaccensis] [Musa acuminata]
chr10-18330100-18330420	chr10	18330100	18330420	-	Macma4_10_g07510	18323063	18327654	3' UTR	-2606	WIP3	XP_009420058.1 PREDICTED: WPP domain-interacting protein 1-like [Musa acuminata subsp. malaccensis] [Musa acuminata]
chr10-19449788-19450138	chr10	19449788	19450138	+	Macma4_10_g07750	19435758	19448042	3' UTR	14205	--	XP_009420011.2 PREDICTED: uncharacterized protein LOC103999856 [Musa acuminata subsp. malaccensis] [Musa acuminata]
chr10-19992245-19992677	chr10	19992245	19992677	+	Macma4_10_g07840	19990494	19992512	3' UTR	1967	TBL33	XP_009387820.1 PREDICTED: protein trichome birefringence-like 33 [Musa acuminata subsp. malaccensis] [Musa acuminata]
chr10-21919567-21919986	chr10	21919567	21919986	+	Macma4_10_g08810	21917687	21919794	3' UTR	2089	At5g05600	XP_009419671.1 PREDICTED: protein DOWNY MILDEW RESISTANCE 6 [Musa acuminata subsp. malaccensis] [Musa acuminata]
chr10-22083320-22083709	chr10	22083320	22083709	+	Macma4_10_g08860	22082206	22083727	3' UTR	1308	OsI_19565	XP_009419675.1 PREDICTED: protein LIGHT-DEPENDENT SHORT HYPOCOTYLS 5-like [Musa acuminata subsp. malaccensis] [Musa acuminata]
chr10-22550722-22551376	chr10	22550722	22551376	+	Macma4_10_g09210	22548339	22550531	3' UTR	2710	Bp10	XP_009420229.1 PREDICTED: L-ascorbate oxidase homolog [Musa acuminata subsp. malaccensis] [Musa acuminata]
chr10-22566878-22567349	chr10	22566878	22567349	-	Macma4_10_g09220	22550835	22557336	3' UTR	-9777	GAUT7	XP_009420228.1 PREDICTED: probable galacturonosyltransferase 7 [Musa acuminata subsp. malaccensis] [Musa acuminata]
chr10-22691754-22692153	chr10	22691754	22692153	+	Macma4_10_g09350	22689985	22691364	3' UTR	1968	UBI11	CAG1852659.1 unnamed protein product [Musa acuminata subsp. malaccensis] [Musa acuminata]
chr10-23025779-23026086	chr10	23025779	23026086	+	Macma4_10_g09700	23025034	23026053	3' UTR	898	--	XP_009420183.1 PREDICTED: putative protein TPRXL [Musa acuminata subsp. malaccensis] [Musa acuminata]
chr10-23086309-23086545	chr10	23086309	23086545	+	Macma4_10_g09780	23085979	23086626	3' UTR	448	YPI2	XP_009420166.1 PREDICTED: type 1 phosphatases regulator ypi1-like [Musa acuminata subsp. malaccensis] [Musa acuminata]
chr10-23733664-23734531	chr10	23733664	23734531	+	Macma4_10_g10350	23731209	23734160	3' UTR	2888	KCR1	XP_009420123.1 PREDICTED: very-long-chain 3-oxoacyl-CoA reductase 1 [Musa acuminata subsp. malaccensis] [Musa acuminata]
chr10-23928997-23929388	chr10	23928997	23929388	-	Macma4_10_g10590	23929171	23938896	3' UTR	9704	RPRD1B	CAG1852776.1 unnamed protein product [Musa acuminata subsp. malaccensis] [Musa acuminata]
chr10-24234438-24234763	chr10	24234438	24234763	-	Macma4_10_g10980	24234439	24235801	3' UTR	1201	IBL1	XP_009420391.1 PREDICTED: transcription factor IBH1-like [Musa acuminata subsp. malaccensis] [Musa acuminata]
chr10-24354352-24354628	chr10	24354352	24354628	+	Macma4_10_g11080	24351121	24353713	3' UTR	3369	RPL7B	XP_009420403.1 PREDICTED: 60S ribosomal protein L7-2 [Musa acuminata subsp. malaccensis] [Musa acuminata]
chr10-24366775-24367183	chr10	24366775	24367183	-	Macma4_10_g11110	24365876	24374471	3' UTR	7492	cemA	XP_018675375.1 PREDICTED: chloroplast envelope membrane protein-like isoform X1 [Musa acuminata subsp. malaccensis] [Musa acuminata]
chr10-24907455-24907817	chr10	24907455	24907817	-	Macma4_10_g11800	24908012	24909178	3' UTR	1542	RR6	XP_009420847.1 PREDICTED: two-component response regulator ORR5-like isoform X2 [Musa acuminata subsp. malaccensis] [Musa acuminata]
chr10-25318195-25318526	chr10	25318195	25318526	+	Macma4_10_g12170	25313623	25317889	3' UTR	4737	--	XP_009420821.1 PREDICTED: uncharacterized protein LOC104000478 [Musa acuminata subsp. malaccensis] [Musa acuminata]
chr10-25519330-25519683	chr10	25519330	25519683	-	Macma4_10_g12410	25519325	25521723	3' UTR	2217	CYP78A9	XP_009420787.1 PREDICTED: cytochrome P450 78A6-like [Musa acuminata subsp. malaccensis] [Musa acuminata]
chr10-25530735-25531031	chr10	25530735	25531031	-	Macma4_10_g12430	25530745	25534532	3' UTR	3649	At1g12760	XP_009420927.1 PREDICTED: E3 ubiquitin-protein ligase At1g12760-like [Musa acuminata subsp. malaccensis] [Musa acuminata]
chr10-25715332-25716168	chr10	25715332	25716168	+	Macma4_10_g12680	25717970	25730944	3' UTR	-2220	At3g04760	CAG1852975.1 unnamed protein product [Musa acuminata subsp. malaccensis] [Musa acuminata]
chr10-25820091-25820557	chr10	25820091	25820557	-	Macma4_10_g12790	25820020	25821617	3' UTR	1293	MYB61	XP_009420741.1 PREDICTED: myb-related protein Myb4-like [Musa acuminata subsp. malaccensis] [Musa acuminata]
chr10-25851643-25852235	chr10	25851643	25852235	-	Macma4_10_g12840	25851839	25852381	3' UTR	442	ILI5	XP_009420735.1 PREDICTED: transcription factor ILI5-like [Musa acuminata subsp. malaccensis] [Musa acuminata]
chr10-26129582-26129948	chr10	26129582	26129948	+	Macma4_10_g13150	26127483	26128934	3' UTR	2282	JUB1	XP_009420698.1 PREDICTED: transcription factor JUNGBRUNNEN 1-like [Musa acuminata subsp. malaccensis] [Musa acuminata]
chr10-26141423-26141698	chr10	26141423	26141698	-	Macma4_10_g13160	26129693	26136657	3' UTR	-4903	dnaJ	XP_009420697.1 PREDICTED: uncharacterized protein LOC104000394 [Musa acuminata subsp. malaccensis] [Musa acuminata]
chr10-26217378-26217732	chr10	26217378	26217732	-	Macma4_10_g13310	26217433	26220127	3' UTR	2572	PBD1	XP_009420680.1 PREDICTED: proteasome subunit beta type-2-B-like [Musa acuminata subsp. malaccensis] [Musa acuminata]
chr10-26706914-26707182	chr10	26706914	26707182	+	Macma4_10_g13830	26709756	26713224	3' UTR	-2708	Os04g0650000	XP_009420643.1 PREDICTED: oryzain alpha chain-like [Musa acuminata subsp. malaccensis] [Musa acuminata]
chr10-26980560-26980956	chr10	26980560	26980956	+	Macma4_10_g14300	26980460	26981382	3' UTR	298	--	CAG1853122.1 unnamed protein product [Musa acuminata subsp. malaccensis] [Musa acuminata]
chr10-27027124-27027377	chr10	27027124	27027377	+	Macma4_10_g14370	27025231	27027002	3' UTR	2019	SDC1	CAG1853129.1 unnamed protein product [Musa acuminata subsp. malaccensis] [Musa acuminata]
chr10-27058518-27058874	chr10	27058518	27058874	-	Macma4_10_g14430	27058613	27062747	3' UTR	4051	--	XP_009420587.1 PREDICTED: uncharacterized protein LOC104000300 [Musa acuminata subsp. malaccensis] [Musa acuminata]
chr10-27092454-27092789	chr10	27092454	27092789	+	Macma4_10_g14490	27090174	27092757	3' UTR	2447	--	XP_009420580.1 PREDICTED: uncharacterized protein LOC104000294 [Musa acuminata subsp. malaccensis] [Musa acuminata]
chr10-27287136-27287381	chr10	27287136	27287381	+	Macma4_10_g14830	27286475	27287328	3' UTR	783	--	XP_009420551.1 PREDICTED: uncharacterized protein LOC104000272 [Musa acuminata subsp. malaccensis] [Musa acuminata]
chr10-27895796-27896112	chr10	27895796	27896112	+	Macma4_10_g15690	27892205	27894544	3' UTR	3749	--	XP_009421067.1 PREDICTED: probable inactive serine/threonine-protein kinase bub1 [Musa acuminata subsp. malaccensis] [Musa acuminata]
chr10-28447902-28448255	chr10	28447902	28448255	+	Macma4_10_g16550	28444449	28448115	3' UTR	3629	TUBB2	XP_009420971.1 PREDICTED: tubulin beta-4 chain [Musa acuminata subsp. malaccensis] [Musa acuminata]
chr10-28695186-28695486	chr10	28695186	28695486	+	Macma4_10_g16910	28694493	28695563	3' UTR	843	SAG20	XP_009421442.1 PREDICTED: uncharacterized protein LOC104001000 [Musa acuminata subsp. malaccensis] [Musa acuminata]
chr10-29080639-29081022	chr10	29080639	29081022	+	Macma4_10_g17530	29076610	29080842	3' UTR	4220	--	XP_009421336.1 PREDICTED: uncharacterized protein C20orf24 homolog [Musa acuminata subsp. malaccensis] [Musa acuminata]
chr10-29334544-29334792	chr10	29334544	29334792	-	Macma4_10_g17940	29334466	29337555	3' UTR	2887	MAN2	XP_009421284.1 PREDICTED: mannan endo-1,4-beta-mannosidase 2-like [Musa acuminata subsp. malaccensis] [Musa acuminata]
chr10-29352631-29352934	chr10	29352631	29352934	-	Macma4_10_g17960	29354169	29354885	3' UTR	2103	VQ4	XP_009421431.1 PREDICTED: VQ motif-containing protein 4-like [Musa acuminata subsp. malaccensis] [Musa acuminata]
chr10-29439675-29440002	chr10	29439675	29440002	+	Macma4_10_g18070	29437785	29440003	3' UTR	2053	GSVIVT00023967001	XP_009421273.1 PREDICTED: peroxidase P7-like [Musa acuminata subsp. malaccensis] [Musa acuminata]
chr10-29528595-29528861	chr10	29528595	29528861	+	Macma4_10_g18240	29525600	29528983	3' UTR	3128	At5g45910	XP_009421257.1 PREDICTED: GDSL esterase/lipase At5g45910-like [Musa acuminata subsp. malaccensis] [Musa acuminata]
chr10-29530612-29531090	chr10	29530612	29531090	-	Macma4_10_g18250	29530688	29532373	3' UTR	1522	At5g45910	XP_009421256.1 PREDICTED: GDSL esterase/lipase At5g45910 [Musa acuminata subsp. malaccensis] [Musa acuminata]
chr10-29626875-29627555	chr10	29626875	29627555	+	Macma4_10_g18420	29626826	29627258	3' UTR	389	--	XP_009421244.1 PREDICTED: uncharacterized protein LOC104000829 [Musa acuminata subsp. malaccensis] [Musa acuminata]
chr10-29650780-29651032	chr10	29650780	29651032	+	Macma4_10_g18470	29644762	29650230	3' UTR	6144	myoD	XP_009421239.1 PREDICTED: myosin ID heavy chain-like [Musa acuminata subsp. malaccensis] [Musa acuminata]
chr10-29704726-29704984	chr10	29704726	29704984	-	Macma4_10_g18530	29704794	29710027	3' UTR	5172	At5g41620	XP_009421232.1 PREDICTED: uncharacterized protein At5g41620-like isoform X1 [Musa acuminata subsp. malaccensis] [Musa acuminata]
chr10-30146702-30147045	chr10	30146702	30147045	-	Macma4_10_g19170	30146981	30147334	3' UTR	461	--	CAG1853595.1 unnamed protein product [Musa acuminata subsp. malaccensis] [Musa acuminata]
chr10-30199943-30200772	chr10	30199943	30200772	+	Macma4_10_g19280	30205439	30207822	3' UTR	-5082	WRKY6	XP_009421491.1 PREDICTED: probable WRKY transcription factor 31 [Musa acuminata subsp. malaccensis] [Musa acuminata]
chr10-30213165-30213994	chr10	30213165	30213994	+	Macma4_10_g19300	30211775	30213585	3' UTR	1804	SLAH1	XP_018675244.1 PREDICTED: S-type anion channel SLAH1-like isoform X2 [Musa acuminata subsp. malaccensis] [Musa acuminata]
chr10-30351266-30351712	chr10	30351266	30351712	-	Macma4_10_g19510	30351379	30355592	3' UTR	4103	GT2	XP_009379786.1 PREDICTED: probable glycosyltransferase 2 [Musa acuminata subsp. malaccensis] [Musa acuminata]
chr10-30809838-30810184	chr10	30809838	30810184	-	Macma4_10_g20230	30810614	30812359	3' UTR	2348	--	XP_009379906.2 PREDICTED: PCTP-like protein isoform X1 [Musa acuminata subsp. malaccensis] [Musa acuminata]
chr10-30842290-30843168	chr10	30842290	30843168	-	Macma4_10_g20290	30841830	30847872	3' UTR	5143	FRS6	CAG1853709.1 unnamed protein product [Musa acuminata subsp. malaccensis] [Musa acuminata]
chr10-30876062-30876387	chr10	30876062	30876387	+	Macma4_10_g20350	30879993	30881770	3' UTR	-3769	HD3A	XP_009379923.1 PREDICTED: protein HEADING DATE 3A [Musa acuminata subsp. malaccensis] [Musa acuminata]
chr10-31097049-31097466	chr10	31097049	31097466	+	Macma4_10_g20690	31094945	31097601	3' UTR	2312	--	XP_009379956.1 PREDICTED: beta-1,4-mannosyl-glycoprotein 4-beta-N-acetylglucosaminyltransferase-like isoform X1 [Musa acuminata subsp. malaccensis] [Musa acuminata]
chr10-31269722-31270399	chr10	31269722	31270399	+	Macma4_10_g21010	31265413	31267235	3' UTR	4647	GXM3	XP_009379976.1 PREDICTED: glucuronoxylan 4-O-methyltransferase 1-like [Musa acuminata subsp. malaccensis] [Musa acuminata]
chr10-31301395-31302027	chr10	31301395	31302027	-	Macma4_10_g21020	31269791	31291984	3' UTR	-9727	UPL1	XP_009379978.1 PREDICTED: E3 ubiquitin-protein ligase UPL1-like isoform X2 [Musa acuminata subsp. malaccensis] [Musa acuminata]
chr10-31328121-31328852	chr10	31328121	31328852	-	Macma4_10_g21080	31328426	31330080	3' UTR	1594	Dctpp1	XP_009379985.1 PREDICTED: dCTP pyrophosphatase 1-like [Musa acuminata subsp. malaccensis] [Musa acuminata]
chr10-31362135-31362432	chr10	31362135	31362432	-	Macma4_10_g21130	31362054	31365217	3' UTR	2934	BHLH62	XP_018674411.1 PREDICTED: transcription factor bHLH78 isoform X1 [Musa acuminata subsp. malaccensis] [Musa acuminata]
chr10-31565431-31565762	chr10	31565431	31565762	+	Macma4_10_g21480	31564228	31565354	3' UTR	1368	FLZ14	XP_009380023.1 PREDICTED: uncharacterized protein LOC103968505 [Musa acuminata subsp. malaccensis] [Musa acuminata]
chr10-31667052-31667333	chr10	31667052	31667333	+	Macma4_10_g21630	31665956	31667284	3' UTR	1236	MYB1	XP_009381716.1 PREDICTED: transcription factor TT2-like [Musa acuminata subsp. malaccensis] [Musa acuminata]
chr10-31823992-31824368	chr10	31823992	31824368	+	Macma4_10_g21900	31822729	31824295	3' UTR	1451	PUB21	XP_009380073.1 PREDICTED: U-box domain-containing protein 21-like [Musa acuminata subsp. malaccensis] [Musa acuminata]
chr10-32040052-32041701	chr10	32040052	32041701	-	Macma4_10_g22390	32040864	32042585	3' UTR	1709	TIFY9	XP_009380121.1 PREDICTED: protein TIFY 9-like [Musa acuminata subsp. malaccensis] [Musa acuminata]
chr10-32126261-32126708	chr10	32126261	32126708	+	Macma4_10_g22530	32120665	32123660	3' UTR	5819	At3g02290	XP_018675246.1 PREDICTED: E3 ubiquitin-protein ligase At3g02290-like isoform X1 [Musa acuminata subsp. malaccensis] [Musa acuminata]
chr10-32164199-32164600	chr10	32164199	32164600	-	Macma4_10_g22580	32164363	32168318	3' UTR	3919	GH3.17	XP_009380137.1 PREDICTED: indole-3-acetic acid-amido synthetase GH3.17 [Musa acuminata subsp. malaccensis] [Musa acuminata]
chr10-32178493-32178741	chr10	32178493	32178741	+	Macma4_10_g22610	32181695	32187250	3' UTR	-3078	SUS1	XP_009380139.1 PREDICTED: sucrose synthase 2-like [Musa acuminata subsp. malaccensis] [Musa acuminata]
chr10-32326003-32326299	chr10	32326003	32326299	+	Macma4_10_g22840	32322494	32326415	3' UTR	3657	MYB88	XP_009380173.1 PREDICTED: transcription factor MYB80-like [Musa acuminata subsp. malaccensis] [Musa acuminata]
chr10-32474732-32475127	chr10	32474732	32475127	-	Macma4_10_g23100	32475789	32477361	3' UTR	2432	ANN2	XP_009380196.1 PREDICTED: annexin D2 [Musa acuminata subsp. malaccensis] [Musa acuminata]
chr10-32487463-32487928	chr10	32487463	32487928	-	Macma4_10_g23120	32487262	32492562	3' UTR	4867	SC35	XP_009380204.1 PREDICTED: serine/arginine-rich splicing factor SC35-like [Musa acuminata subsp. malaccensis] [Musa acuminata]
chr10-32493493-32494042	chr10	32493493	32494042	+	Macma4_10_g23130	32493035	32493867	3' UTR	732	rplW	XP_009380203.1 PREDICTED: uncharacterized protein LOC103968646 [Musa acuminata subsp. malaccensis] [Musa acuminata]
chr10-32541643-32541972	chr10	32541643	32541972	+	Macma4_10_g23220	32541147	32541980	3' UTR	660	--	-
chr10-32657361-32657832	chr10	32657361	32657832	-	Macma4_10_g23400	32657475	32662173	3' UTR	4577	WEB1	XP_009380247.1 PREDICTED: protein WEAK CHLOROPLAST MOVEMENT UNDER BLUE LIGHT 1-like [Musa acuminata subsp. malaccensis] [Musa acuminata]
chr10-32844374-32844841	chr10	32844374	32844841	-	Macma4_10_g23690	32844534	32844812	3' UTR	205	--	CAG1854032.1 unnamed protein product [Musa acuminata subsp. malaccensis] [Musa acuminata]
chr10-32991431-32991877	chr10	32991431	32991877	+	Macma4_10_g23980	32990573	32991703	3' UTR	1081	RBCS1	XP_009380302.1 PREDICTED: ribulose bisphosphate carboxylase small chain, chloroplastic-like [Musa acuminata subsp. malaccensis] [Musa acuminata]
chr10-33273045-33273557	chr10	33273045	33273557	+	Macma4_10_g24440	33272807	33275327	3' UTR	494	--	THU53021.1 hypothetical protein C4D60_Mb10t10050 [Musa balbisiana]
chr10-33581535-33581833	chr10	33581535	33581833	-	Macma4_10_g24830	33582980	33586256	3' UTR	4572	CPT1	XP_009381748.1 PREDICTED: root phototropism protein 3-like [Musa acuminata subsp. malaccensis] [Musa acuminata]
chr10-33763708-33764531	chr10	33763708	33764531	-	Macma4_10_g25120	33763919	33766827	3' UTR	2708	MKK2	XP_009380441.1 PREDICTED: mitogen-activated protein kinase kinase 2 isoform X1 [Musa acuminata subsp. malaccensis] [Musa acuminata]
chr10-33875724-33876178	chr10	33875724	33876178	-	Macma4_10_g25320	33875864	33878278	3' UTR	2327	NUDT8	XP_009380461.2 PREDICTED: nudix hydrolase 8-like [Musa acuminata subsp. malaccensis] [Musa acuminata]
chr10-33910039-33910351	chr10	33910039	33910351	+	Macma4_10_g25390	33907469	33910328	3' UTR	2726	--	XP_009380468.1 PREDICTED: cell wall protein IFF6-like [Musa acuminata subsp. malaccensis] [Musa acuminata]
chr10-33925927-33926316	chr10	33925927	33926316	+	Macma4_10_g25430	33925310	33926214	3' UTR	811	--	XP_009380473.1 PREDICTED: mitogen-activated protein kinase kinase kinase 1 [Musa acuminata subsp. malaccensis] [Musa acuminata]
chr10-34068985-34069296	chr10	34068985	34069296	-	Macma4_10_g25680	34069876	34072035	3' UTR	2895	At1g32860	XP_009380508.1 PREDICTED: glucan endo-1,3-beta-glucosidase 14-like isoform X1 [Musa acuminata subsp. malaccensis] [Musa acuminata]
chr10-34126052-34126575	chr10	34126052	34126575	+	Macma4_10_g25800	34128369	34131009	3' UTR	-2056	GSVIVT00026920001	XP_009380525.1 PREDICTED: probable polygalacturonase [Musa acuminata subsp. malaccensis] [Musa acuminata]
chr10-34137458-34137807	chr10	34137458	34137807	+	Macma4_10_g25830	34134520	34136909	3' UTR	3112	--	XP_009380526.1 PREDICTED: uncharacterized protein LOC103968901 isoform X2 [Musa acuminata subsp. malaccensis] [Musa acuminata]
chr10-34183060-34183310	chr10	34183060	34183310	-	Macma4_10_g25910	34182586	34186740	3' UTR	3555	At4g23740	XP_009380537.1 PREDICTED: probable inactive receptor kinase At4g23740 [Musa acuminata subsp. malaccensis] [Musa acuminata]
chr10-34556805-34557359	chr10	34556805	34557359	-	Macma4_10_g26510	34556973	34557939	3' UTR	857	--	THU52832.1 hypothetical protein C4D60_Mb10t08080 [Musa balbisiana]
chr10-34580705-34581007	chr10	34580705	34581007	-	Macma4_10_g26580	34580745	34581893	3' UTR	1037	--	CAG1854320.1 unnamed protein product [Musa acuminata subsp. malaccensis] [Musa acuminata]
chr10-34843565-34843925	chr10	34843565	34843925	+	Macma4_10_g27060	34839963	34842369	3' UTR	3782	SFC1	CAG1854366.1 unnamed protein product [Musa acuminata subsp. malaccensis] [Musa acuminata]
chr10-34914190-34914526	chr10	34914190	34914526	-	Macma4_10_g27120	34915257	34916125	3' UTR	1767	--	XP_009381776.1 PREDICTED: uncharacterized protein LOC103969862 [Musa acuminata subsp. malaccensis] [Musa acuminata]
chr10-34923472-34923717	chr10	34923472	34923717	+	Macma4_10_g27140	34922492	34923732	3' UTR	1102	BRH1	XP_009380718.1 PREDICTED: RING-H2 finger protein ATL74-like [Musa acuminata subsp. malaccensis] [Musa acuminata]
chr10-35145595-35146007	chr10	35145595	35146007	-	Macma4_10_g27590	35142057	35143056	3' UTR	-2745	GT7	XP_009381785.1 PREDICTED: anthocyanidin 3-O-glucosyltransferase-like [Musa acuminata subsp. malaccensis] [Musa acuminata]
chr10-35400874-35401255	chr10	35400874	35401255	-	Macma4_10_g27910	35395184	35397951	3' UTR	-3113	BHLH66	XP_009380793.2 PREDICTED: transcription factor bHLH82-like [Musa acuminata subsp. malaccensis] [Musa acuminata]
chr10-35416288-35416633	chr10	35416288	35416633	+	Macma4_10_g27930	35412884	35416570	3' UTR	3576	Rtf2	THU52704.1 hypothetical protein C4D60_Mb10t06720 [Musa balbisiana]
chr10-35817169-35817797	chr10	35817169	35817797	+	Macma4_10_g28300	35816424	35817565	3' UTR	1059	PHI-1	XP_009380866.2 PREDICTED: protein EXORDIUM-like [Musa acuminata subsp. malaccensis] [Musa acuminata]
chr10-35986633-35987012	chr10	35986633	35987012	+	Macma4_10_g28560	35984165	35986152	3' UTR	2657	At5g09450	XP_009380887.1 PREDICTED: pentatricopeptide repeat-containing protein At5g09450, mitochondrial [Musa acuminata subsp. malaccensis] [Musa acuminata]
chr10-36028990-36029310	chr10	36028990	36029310	-	Macma4_10_g28640	36030245	36031183	3' UTR	2033	--	XP_009380904.1 PREDICTED: uncharacterized protein LOC103969170 [Musa acuminata subsp. malaccensis] [Musa acuminata]
chr10-36050140-36050506	chr10	36050140	36050506	+	Macma4_10_g28670	36049260	36050328	3' UTR	1063	KRP1	XP_009380907.1 PREDICTED: cyclin-dependent kinase inhibitor 1-like [Musa acuminata subsp. malaccensis] [Musa acuminata]
chr10-36224553-36225626	chr10	36224553	36225626	-	Macma4_10_g28940	36225425	36228665	3' UTR	3576	XAT3	XP_009380934.1 PREDICTED: uncharacterized protein LOC103969193 isoform X2 [Musa acuminata subsp. malaccensis] [Musa acuminata]
chr10-36321708-36322257	chr10	36321708	36322257	-	Macma4_10_g29180	36321796	36324595	3' UTR	2613	ERF1-3	XP_009380965.1 PREDICTED: eukaryotic peptide chain release factor subunit 1-3-like isoform X1 [Musa acuminata subsp. malaccensis] [Musa acuminata]
chr10-36423570-36423921	chr10	36423570	36423921	-	Macma4_10_g29360	36424132	36424662	3' UTR	917	CML46	XP_009380990.1 PREDICTED: probable calcium-binding protein CML30 [Musa acuminata subsp. malaccensis] [Musa acuminata]
chr10-36427551-36427844	chr10	36427551	36427844	+	Macma4_10_g29370	36425480	36427984	3' UTR	2217	At3g47520	XP_009380991.1 PREDICTED: malate dehydrogenase, chloroplastic-like [Musa acuminata subsp. malaccensis] [Musa acuminata]
chr10-36482963-36483253	chr10	36482963	36483253	+	Macma4_10_g29480	36481912	36482451	3' UTR	1196	ERF018	XP_009381833.1 PREDICTED: ethylene-responsive transcription factor ERF017-like [Musa acuminata subsp. malaccensis] [Musa acuminata]
chr10-36592849-36593176	chr10	36592849	36593176	-	Macma4_10_g29640	36592878	36596067	3' UTR	3055	WRKY42	XP_009381020.1 PREDICTED: probable WRKY transcription factor 31 isoform X2 [Musa acuminata subsp. malaccensis] [Musa acuminata]
chr10-36600297-36600645	chr10	36600297	36600645	-	Macma4_10_g29650	36600441	36604564	3' UTR	4093	--	XP_009381021.1 PREDICTED: uncharacterized protein LOC103969256 [Musa acuminata subsp. malaccensis] [Musa acuminata]
chr10-36679449-36679756	chr10	36679449	36679756	+	Macma4_10_g29760	36676754	36679448	3' UTR	2848	GLK1	XP_009381033.1 PREDICTED: probable transcription factor GLK1 isoform X2 [Musa acuminata subsp. malaccensis] [Musa acuminata]
chr10-36908938-36909231	chr10	36908938	36909231	-	Macma4_10_g30230	36905030	36906592	3' UTR	-2492	EXPA7	XP_009381075.1 PREDICTED: expansin-A7-like [Musa acuminata subsp. malaccensis] [Musa acuminata]
chr10-36934269-36934615	chr10	36934269	36934615	-	Macma4_10_g30280	36934810	36935744	3' UTR	1302	OHP1	XP_009381079.1 PREDICTED: high-light-induced protein, chloroplastic isoform X1 [Musa acuminata subsp. malaccensis] [Musa acuminata]
chr10-37074407-37074795	chr10	37074407	37074795	-	Macma4_10_g30590	37074577	37075238	3' UTR	637	--	XP_009381114.1 PREDICTED: uncharacterized protein LOC103969337 [Musa acuminata subsp. malaccensis] [Musa acuminata]
chr10-37339936-37340225	chr10	37339936	37340225	-	Macma4_10_g30940	37334541	37337331	3' UTR	-2749	WRKY13	XP_009381151.2 PREDICTED: probable WRKY transcription factor 20 isoform X1 [Musa acuminata subsp. malaccensis] [Musa acuminata]
chr10-37752323-37752603	chr10	37752323	37752603	+	Macma4_10_g31640	37749549	37752567	3' UTR	2914	AAO	XP_009381228.1 PREDICTED: L-ascorbate oxidase [Musa acuminata subsp. malaccensis] [Musa acuminata]
chr10-38035971-38037784	chr10	38035971	38037784	+	Macma4_10_g32080	38033859	38037344	3' UTR	3018	CYP734A6	XP_009381264.1 PREDICTED: cytochrome P450 734A6-like [Musa acuminata subsp. malaccensis] [Musa acuminata]
chr10-38602083-38602368	chr10	38602083	38602368	+	Macma4_10_g32880	38598479	38602243	3' UTR	3746	AAEL007634	XP_009381354.1 PREDICTED: protein KRTCAP2 homolog [Musa acuminata subsp. malaccensis] [Musa acuminata]
chr10-38954006-38954409	chr10	38954006	38954409	-	Macma4_10_g33440	38954123	38957583	3' UTR	3376	RPL34	XP_009381424.1 PREDICTED: 60S ribosomal protein L34 [Musa acuminata subsp. malaccensis] [Musa acuminata]
chr10-39025386-39025735	chr10	39025386	39025735	-	Macma4_10_g33540	39027362	39028509	3' UTR	2949	UCC1	CAG1854995.1 unnamed protein product [Musa acuminata subsp. malaccensis] [Musa acuminata]
chr10-39408286-39408726	chr10	39408286	39408726	+	Macma4_10_g34050	39407312	39407545	3' UTR	1194	--	THU52174.1 hypothetical protein C4D60_Mb10t01200 [Musa balbisiana]
chr10-39599660-39599921	chr10	39599660	39599921	+	Macma4_10_g34330	39598187	39599871	3' UTR	1603	--	XP_009381551.1 PREDICTED: transcription termination factor MTERF2, chloroplastic-like isoform X6 [Musa acuminata subsp. malaccensis] [Musa acuminata]
chr10-39938335-39938597	chr10	39938335	39938597	+	Macma4_10_g34860	39934478	39938759	3' UTR	3988	GLCAT14A	XP_009381594.1 PREDICTED: beta-glucuronosyltransferase GlcAT14A-like [Musa acuminata subsp. malaccensis] [Musa acuminata]
chr08-97003-97278	chr08	97003	97278	+	Macma4_08_g00060	99571	101938	3' UTR	-2431	HTH	XP_009413011.1 PREDICTED: protein HOTHEAD [Musa acuminata subsp. malaccensis] [Musa acuminata]
chr08-208511-208859	chr08	208511	208859	-	Macma4_08_g00170	201590	204242	3' UTR	-4443	CYP90A4	XP_009413009.1 PREDICTED: cytochrome P450 90A1-like [Musa acuminata subsp. malaccensis] [Musa acuminata]
chr08-316977-317251	chr08	316977	317251	+	Macma4_08_g00300	316446	317188	3' UTR	668	HSP17.4	XP_009412797.1 PREDICTED: 17.4 kDa class I heat shock protein-like [Musa acuminata subsp. malaccensis] [Musa acuminata]
chr08-429025-429368	chr08	429025	429368	+	Macma4_08_g00420	424249	429230	3' UTR	4947	LSM5	XP_009412784.1 PREDICTED: sm-like protein LSM5 [Musa acuminata subsp. malaccensis] [Musa acuminata]
chr08-622406-622714	chr08	622406	622714	+	Macma4_08_g00570	617416	622626	3' UTR	5144	At1g54610	XP_009412770.1 PREDICTED: probable serine/threonine-protein kinase At1g54610 [Musa acuminata subsp. malaccensis] [Musa acuminata]
chr08-975823-976211	chr08	975823	976211	+	Macma4_08_g01040	972269	976272	3' UTR	3748	At3g02730	XP_009412716.1 PREDICTED: thioredoxin F1, chloroplastic-like [Musa acuminata subsp. malaccensis] [Musa acuminata]
chr08-998066-998996	chr08	998066	998996	+	Macma4_08_g01070	988971	998672	3' UTR	9560	--	XP_009412713.1 PREDICTED: uncharacterized protein LOC103994132 isoform X1 [Musa acuminata subsp. malaccensis] [Musa acuminata]
chr08-1501739-1502290	chr08	1501739	1502290	-	Macma4_08_g01790	1501725	1505692	3' UTR	3678	KPNB1	XP_009412624.1 PREDICTED: importin subunit beta-1-like [Musa acuminata subsp. malaccensis] [Musa acuminata]
chr08-1697003-1697271	chr08	1697003	1697271	+	Macma4_08_g02060	1695212	1700591	3' UTR	1925	--	XP_009412590.1 PREDICTED: pentatricopeptide repeat-containing protein At5g65560-like [Musa acuminata subsp. malaccensis] [Musa acuminata]
chr08-1795864-1796256	chr08	1795864	1796256	+	Macma4_08_g02190	1799755	1802628	3' UTR	-3695	RPL4	XP_009412572.1 PREDICTED: 50S ribosomal protein L4, chloroplastic [Musa acuminata subsp. malaccensis] [Musa acuminata]
chr08-1808836-1809297	chr08	1808836	1809297	-	Macma4_08_g02210	1808942	1814264	3' UTR	5198	DIVARICATA	CAG1830350.1 unnamed protein product [Musa acuminata subsp. malaccensis] [Musa acuminata]
chr08-1967397-1967797	chr08	1967397	1967797	-	Macma4_08_g02500	1967473	1969992	3' UTR	2395	CSE	XP_009412536.1 PREDICTED: caffeoylshikimate esterase [Musa acuminata subsp. malaccensis] [Musa acuminata]
chr08-1984427-1984884	chr08	1984427	1984884	+	Macma4_08_g02540	1980443	1982311	3' UTR	4212	DOF4.6	XP_009412530.1 PREDICTED: dof zinc finger protein DOF2.1-like [Musa acuminata subsp. malaccensis] [Musa acuminata]
chr08-2165233-2165848	chr08	2165233	2165848	+	Macma4_08_g02880	2163896	2165708	3' UTR	1644	SYP121	XP_009412504.1 PREDICTED: syntaxin-121-like [Musa acuminata subsp. malaccensis] [Musa acuminata]
chr08-2288149-2288394	chr08	2288149	2288394	+	Macma4_08_g03020	2280121	2288392	3' UTR	8150	--	XP_018685235.1 PREDICTED: uncharacterized protein LOC103993963 [Musa acuminata subsp. malaccensis] [Musa acuminata]
chr08-2484604-2484980	chr08	2484604	2484980	-	Macma4_08_g03350	2484710	2487437	3' UTR	2645	--	XP_009412459.1 PREDICTED: uncharacterized protein LOC103993943 [Musa acuminata subsp. malaccensis] [Musa acuminata]
chr08-2719265-2719810	chr08	2719265	2719810	-	Macma4_08_g03710	2719408	2719921	3' UTR	384	--	CAG1830498.1 unnamed protein product [Musa acuminata subsp. malaccensis] [Musa acuminata]
chr08-2756634-2757052	chr08	2756634	2757052	+	Macma4_08_g03800	2755318	2756122	3' UTR	1525	--	CAG1830507.1 unnamed protein product [Musa acuminata subsp. malaccensis] [Musa acuminata]
chr08-2768168-2768577	chr08	2768168	2768577	+	Macma4_08_g03830	2764204	2764455	3' UTR	4168	--	CAG1830510.1 unnamed protein product [Musa acuminata subsp. malaccensis] [Musa acuminata]
chr08-2815311-2815662	chr08	2815311	2815662	-	Macma4_08_g03900	2816355	2817191	3' UTR	1705	OFP14	XP_009412405.1 PREDICTED: transcription repressor OFP14-like [Musa acuminata subsp. malaccensis] [Musa acuminata]
chr08-2839030-2839377	chr08	2839030	2839377	-	Macma4_08_g03950	2840258	2841667	3' UTR	2464	HIC	XP_009412392.1 PREDICTED: 3-ketoacyl-CoA synthase 17-like [Musa acuminata subsp. malaccensis] [Musa acuminata]
chr08-2848257-2848645	chr08	2848257	2848645	-	Macma4_08_g03960	2844502	2846382	3' UTR	-2069	PCMP-H84	XP_009412940.1 PREDICTED: pentatricopeptide repeat-containing protein At1g08070, chloroplastic-like [Musa acuminata subsp. malaccensis] [Musa acuminata]
chr08-2976005-2976344	chr08	2976005	2976344	-	Macma4_08_g04190	2972123	2974033	3' UTR	-2141	DL	CAG1830546.1 unnamed protein product [Musa acuminata subsp. malaccensis] [Musa acuminata]
chr08-3266609-3266865	chr08	3266609	3266865	+	Macma4_08_g04620	3263939	3266882	3' UTR	2798	At5g66560	XP_009412304.1 PREDICTED: BTB/POZ domain-containing protein At5g66560-like [Musa acuminata subsp. malaccensis] [Musa acuminata]
chr08-3642648-3643011	chr08	3642648	3643011	-	Macma4_08_g05160	3642765	3645731	3' UTR	2902	IQM1	XP_009412233.1 PREDICTED: IQ domain-containing protein IQM1 [Musa acuminata subsp. malaccensis] [Musa acuminata]
chr08-3788136-3788423	chr08	3788136	3788423	+	Macma4_08_g05380	3784749	3788333	3' UTR	3530	UBA1C	XP_009412208.1 PREDICTED: UBP1-associated proteins 1C [Musa acuminata subsp. malaccensis] [Musa acuminata]
chr08-3817102-3817418	chr08	3817102	3817418	-	Macma4_08_g05420	3819281	3825336	3' UTR	8076	MTM1	XP_009412201.1 PREDICTED: mitochondrial carrier protein MTM1-like [Musa acuminata subsp. malaccensis] [Musa acuminata]
chr08-3931642-3931943	chr08	3931642	3931943	+	Macma4_08_g05650	3935830	3938458	3' UTR	-4038	RPH1	XP_009412178.1 PREDICTED: uncharacterized protein LOC103993732 [Musa acuminata subsp. malaccensis] [Musa acuminata]
chr08-4054377-4054737	chr08	4054377	4054737	+	Macma4_08_g05830	4053942	4054695	3' UTR	615	--	CAG1830709.1 unnamed protein product [Musa acuminata subsp. malaccensis] [Musa acuminata]
chr08-4304740-4305122	chr08	4304740	4305122	-	Macma4_08_g06220	4304442	4309865	3' UTR	4934	IMPA1	CAG1830746.1 unnamed protein product [Musa acuminata subsp. malaccensis] [Musa acuminata]
chr08-4711287-4711625	chr08	4711287	4711625	+	Macma4_08_g06780	4705416	4712065	3' UTR	6040	--	XP_018686228.1 PREDICTED: uncharacterized protein LOC103993628 [Musa acuminata subsp. malaccensis] [Musa acuminata]
chr08-4898432-4898721	chr08	4898432	4898721	-	Macma4_08_g07020	4900041	4903654	3' UTR	5078	GOS2	THU68707.1 hypothetical protein C4D60_Mb08t06700 [Musa balbisiana]
chr08-5033079-5033680	chr08	5033079	5033680	+	Macma4_08_g07220	5032102	5033625	3' UTR	1277	--	XP_009411994.1 PREDICTED: zinc finger protein CONSTANS-LIKE 4-like [Musa acuminata subsp. malaccensis] [Musa acuminata]
chr08-5507317-5507711	chr08	5507317	5507711	+	Macma4_08_g07830	5502276	5507554	3' UTR	5238	At5g49945	THU68779.1 hypothetical protein C4D60_Mb08t07440 [Musa balbisiana]
chr08-5550513-5550838	chr08	5550513	5550838	+	Macma4_08_g07940	5554655	5562211	3' UTR	-3980	AAP3	THU68793.1 hypothetical protein C4D60_Mb08t07580 [Musa balbisiana]
chr08-5715026-5715308	chr08	5715026	5715308	+	Macma4_08_g08150	5717317	5727095	3' UTR	-2150	At1g09660/At1g09670	XP_009411877.1 PREDICTED: KH domain-containing protein At1g09660/At1g09670-like [Musa acuminata subsp. malaccensis] [Musa acuminata]
chr08-6698538-6698935	chr08	6698538	6698935	-	Macma4_08_g09150	6698722	6699492	3' UTR	756	--	CAG1831031.1 unnamed protein product [Musa acuminata subsp. malaccensis] [Musa acuminata]
chr08-6949923-6950299	chr08	6949923	6950299	-	Macma4_08_g09430	6939043	6946753	3' UTR	-3358	UBP24	CAG1831062.1 unnamed protein product [Musa acuminata subsp. malaccensis] [Musa acuminata]
chr08-7149246-7149546	chr08	7149246	7149546	-	Macma4_08_g09670	7150696	7151724	3' UTR	2328	--	XP_009412869.1 PREDICTED: uncharacterized protein LOC103994265 [Musa acuminata subsp. malaccensis] [Musa acuminata]
chr08-7391544-7391885	chr08	7391544	7391885	+	Macma4_08_g10020	7390985	7391798	3' UTR	729	--	XP_009411659.1 PREDICTED: uncharacterized protein LOC103993354 [Musa acuminata subsp. malaccensis] [Musa acuminata]
chr08-7403255-7403526	chr08	7403255	7403526	+	Macma4_08_g10030	7400333	7402683	3' UTR	3057	PPC6-7	XP_009411656.1 PREDICTED: probable protein phosphatase 2C 73 [Musa acuminata subsp. malaccensis] [Musa acuminata]
chr08-7449263-7449884	chr08	7449263	7449884	+	Macma4_08_g10100	7443808	7449662	3' UTR	5765	DI19-2	XP_009411650.1 PREDICTED: protein DEHYDRATION-INDUCED 19 homolog 2-like [Musa acuminata subsp. malaccensis] [Musa acuminata]
chr08-7574567-7574908	chr08	7574567	7574908	-	Macma4_08_g10240	7574450	7580166	3' UTR	5429	OSH6	XP_009411630.1 PREDICTED: homeobox protein knotted-1-like 1 [Musa acuminata subsp. malaccensis] [Musa acuminata]
chr08-7938207-7938504	chr08	7938207	7938504	+	Macma4_08_g10700	7934540	7938426	3' UTR	3815	DJA6	CAG1831179.1 unnamed protein product [Musa acuminata subsp. malaccensis] [Musa acuminata]
chr08-8106491-8106902	chr08	8106491	8106902	+	Macma4_08_g10850	8103232	8106785	3' UTR	3464	ATG8G	XP_009411559.1 PREDICTED: autophagy-related protein 8g-like [Musa acuminata subsp. malaccensis] [Musa acuminata]
chr08-8194100-8194417	chr08	8194100	8194417	-	Macma4_08_g10960	8187550	8189831	3' UTR	-4427	RMA3	XP_009411542.1 PREDICTED: E3 ubiquitin-protein ligase RMA3-like [Musa acuminata subsp. malaccensis] [Musa acuminata]
chr08-8461479-8462114	chr08	8461479	8462114	+	Macma4_08_g11300	8461021	8461897	3' UTR	775	ndhM	XP_009411497.1 PREDICTED: NAD(P)H-quinone oxidoreductase subunit M, chloroplastic [Musa acuminata subsp. malaccensis] [Musa acuminata]
chr08-8636224-8636639	chr08	8636224	8636639	-	Macma4_08_g11490	8637855	8640191	3' UTR	3760	TIC32B	XP_009411469.1 PREDICTED: short-chain dehydrogenase TIC 32, chloroplastic [Musa acuminata subsp. malaccensis] [Musa acuminata]
chr08-8637813-8638549	chr08	8637813	8638549	-	Macma4_08_g11490	8637855	8640191	3' UTR	2010	TIC32B	XP_009411469.1 PREDICTED: short-chain dehydrogenase TIC 32, chloroplastic [Musa acuminata subsp. malaccensis] [Musa acuminata]
chr08-8717956-8718943	chr08	8717956	8718943	+	Macma4_08_g11600	8716837	8717779	3' UTR	1612	DREB1E	XP_009411456.1 PREDICTED: dehydration-responsive element-binding protein 1G [Musa acuminata subsp. malaccensis] [Musa acuminata]
chr08-8789662-8789990	chr08	8789662	8789990	-	Macma4_08_g11660	8789787	8803826	3' UTR	14000	PLDBETA1	THU69143.1 hypothetical protein C4D60_Mb08t11310 [Musa balbisiana]
chr08-8867096-8867476	chr08	8867096	8867476	+	Macma4_08_g11740	8863115	8867486	3' UTR	4171	XIAO	XP_009411439.1 PREDICTED: probable LRR receptor-like serine/threonine-protein kinase At4g36180 [Musa acuminata subsp. malaccensis] [Musa acuminata]
chr08-8953971-8954314	chr08	8953971	8954314	+	Macma4_08_g11800	8960199	8962735	3' UTR	-6057	Os11g0242200	XP_009411435.2 PREDICTED: probable protein phosphatase 2C 74 [Musa acuminata subsp. malaccensis] [Musa acuminata]
chr08-9226463-9226840	chr08	9226463	9226840	+	Macma4_08_g12110	9225535	9226700	3' UTR	1116	--	XP_009411402.1 PREDICTED: uncharacterized protein LOC103993166 [Musa acuminata subsp. malaccensis] [Musa acuminata]
chr08-9504391-9504642	chr08	9504391	9504642	+	Macma4_08_g12450	9503337	9504560	3' UTR	1179	--	CAG1831350.1 unnamed protein product [Musa acuminata subsp. malaccensis] [Musa acuminata]
chr08-9586491-9586987	chr08	9586491	9586987	+	Macma4_08_g12490	9583290	9587540	3' UTR	3449	MUR3	XP_018686416.1 PREDICTED: xyloglucan galactosyltransferase KATAMARI1 homolog [Musa acuminata subsp. malaccensis] [Musa acuminata]
chr08-9684734-9685443	chr08	9684734	9685443	+	Macma4_08_g12600	9688607	9689743	3' UTR	-3519	TIP1-1	XP_009411359.1 PREDICTED: probable aquaporin TIP1-1 [Musa acuminata subsp. malaccensis] [Musa acuminata]
chr08-9689400-9689707	chr08	9689400	9689707	+	Macma4_08_g12600	9688607	9689743	3' UTR	946	TIP1-1	XP_009411359.1 PREDICTED: probable aquaporin TIP1-1 [Musa acuminata subsp. malaccensis] [Musa acuminata]
chr08-10299547-10301431	chr08	10299547	10301431	-	Macma4_08_g13100	10300389	10301279	3' UTR	790	--	XP_009413140.1 PREDICTED: pistil-specific extensin-like protein [Musa acuminata subsp. malaccensis] [Musa acuminata]
chr08-10596597-10597008	chr08	10596597	10597008	-	Macma4_08_g13510	10597622	10598098	3' UTR	1296	--	THU69319.1 hypothetical protein C4D60_Mb08t13180 [Musa balbisiana]
chr08-10915440-10915867	chr08	10915440	10915867	+	Macma4_08_g13820	10914272	10915724	3' UTR	1381	EXL5	XP_009413060.1 PREDICTED: protein EXORDIUM-like 5 [Musa acuminata subsp. malaccensis] [Musa acuminata]
chr08-10943360-10943706	chr08	10943360	10943706	-	Macma4_08_g13870	10943430	10947339	3' UTR	3806	CAT2	XP_009413057.1 PREDICTED: catalase isozyme 2-like [Musa acuminata subsp. malaccensis] [Musa acuminata]
chr08-11136452-11136941	chr08	11136452	11136941	+	Macma4_08_g14050	11135087	11136954	3' UTR	1609	PCMP-H51	XP_009413035.1 PREDICTED: putative pentatricopeptide repeat-containing protein At5g40405 [Musa acuminata subsp. malaccensis] [Musa acuminata]
chr08-11191543-11191962	chr08	11191543	11191962	+	Macma4_08_g14090	11194834	11198150	3' UTR	-3082	Os06g0717800	XP_009413031.1 PREDICTED: probable protein phosphatase 2C 60 [Musa acuminata subsp. malaccensis] [Musa acuminata]
chr08-11836266-11836636	chr08	11836266	11836636	-	Macma4_08_g14530	11836317	11841564	3' UTR	5113	AP17	XP_009413761.1 PREDICTED: AP-2 complex subunit sigma [Musa acuminata subsp. malaccensis] [Musa acuminata]
chr08-12157592-12157895	chr08	12157592	12157895	-	Macma4_08_g14760	12159095	12161555	3' UTR	3812	RPL14B	XP_009413731.1 PREDICTED: 60S ribosomal protein L14-1 [Musa acuminata subsp. malaccensis] [Musa acuminata]
chr08-12165900-12166173	chr08	12165900	12166173	+	Macma4_08_g14770	12162657	12166223	3' UTR	3379	GLTP1	CAG1831570.1 unnamed protein product [Musa acuminata subsp. malaccensis] [Musa acuminata]
chr08-12254757-12255039	chr08	12254757	12255039	-	Macma4_08_g14900	12254755	12256008	3' UTR	1110	--	THU69447.1 hypothetical protein C4D60_Mb08t14510 [Musa balbisiana]
chr08-12591016-12591571	chr08	12591016	12591571	+	Macma4_08_g15160	12588780	12591595	3' UTR	2513	RPL19	XP_009413275.1 PREDICTED: 50S ribosomal protein L19, chloroplastic [Musa acuminata subsp. malaccensis] [Musa acuminata]
chr08-12635518-12636133	chr08	12635518	12636133	-	Macma4_08_g15200	12635620	12639300	3' UTR	3475	CLPR4	XP_009413265.1 PREDICTED: ATP-dependent Clp protease proteolytic subunit-related protein 4, chloroplastic [Musa acuminata subsp. malaccensis] [Musa acuminata]
chr08-13325167-13325436	chr08	13325167	13325436	-	Macma4_08_g15670	13320855	13321592	3' UTR	-3709	--	CAG1831652.1 unnamed protein product [Musa acuminata subsp. malaccensis] [Musa acuminata]
chr08-15940529-15941198	chr08	15940529	15941198	+	Macma4_08_g16030	15938085	15940991	3' UTR	2778	PIN9	XP_009386292.1 PREDICTED: auxin efflux carrier component 1a [Musa acuminata subsp. malaccensis] [Musa acuminata]
chr08-21065939-21067057	chr08	21065939	21067057	+	Macma4_08_g16700	21038714	21066588	3' UTR	27784	PDS1	XP_009386782.1 PREDICTED: phytoene dehydrogenase, chloroplastic/chromoplastic isoform X1 [Musa acuminata subsp. malaccensis] [Musa acuminata]
chr08-26297920-26298552	chr08	26297920	26298552	-	Macma4_08_g16970	26298069	26309103	3' UTR	10867	At2g33840	XP_009386295.1 PREDICTED: tyrosine--tRNA ligase 1, cytoplasmic-like [Musa acuminata subsp. malaccensis] [Musa acuminata]
chr08-28000741-28001492	chr08	28000741	28001492	+	Macma4_08_g17190	27998364	28000410	3' UTR	2752	BHLH94	XP_009413578.1 PREDICTED: transcription factor bHLH94-like isoform X1 [Musa acuminata subsp. malaccensis] [Musa acuminata]
chr08-28558003-28558380	chr08	28558003	28558380	-	Macma4_08_g17260	28557112	28567034	3' UTR	8843	CAMTA2	XP_009386379.1 PREDICTED: calmodulin-binding transcription activator 2 isoform X1 [Musa acuminata subsp. malaccensis] [Musa acuminata]
chr08-30087574-30087823	chr08	30087574	30087823	+	Macma4_08_g17440	30078890	30087717	3' UTR	8808	PP2A1	XP_009388058.1 PREDICTED: serine/threonine-protein phosphatase PP2A-1 catalytic subunit [Musa acuminata subsp. malaccensis] [Musa acuminata]
chr08-30272548-30272818	chr08	30272548	30272818	-	Macma4_08_g17480	30272595	30273551	3' UTR	868	SKIP	CAG1832060.1 unnamed protein product [Musa acuminata subsp. malaccensis] [Musa acuminata]
chr08-30286078-30286474	chr08	30286078	30286474	-	Macma4_08_g17490	30279727	30280404	3' UTR	-5872	--	XP_009387152.1 PREDICTED: uncharacterized protein LOC103974119 [Musa acuminata subsp. malaccensis] [Musa acuminata]
chr08-31314000-31314271	chr08	31314000	31314271	-	Macma4_08_g17710	31314447	31317562	3' UTR	3427	RPL34	XP_009385532.1 PREDICTED: 60S ribosomal protein L34-like [Musa acuminata subsp. malaccensis] [Musa acuminata]
chr08-32240723-32241019	chr08	32240723	32241019	-	Macma4_08_g17800	32240416	32247700	3' UTR	6829	CUL3A	XP_009413521.1 PREDICTED: cullin-3A-like [Musa acuminata subsp. malaccensis] [Musa acuminata]
chr08-32715776-32716436	chr08	32715776	32716436	+	Macma4_08_g17890	32715224	32716311	3' UTR	882	TPRP-F1	XP_009388126.1 PREDICTED: 36.4 kDa proline-rich protein-like [Musa acuminata subsp. malaccensis] [Musa acuminata]
chr08-33117191-33117577	chr08	33117191	33117577	-	Macma4_08_g17950	33110379	33112315	3' UTR	-5069	--	-
chr08-33344644-33344937	chr08	33344644	33344937	+	Macma4_08_g17980	33340645	33344811	3' UTR	4145	PCMP-E96	THU43664.1 hypothetical protein C4D60_Mb00t01420 [Musa balbisiana]
chr08-38753502-38753838	chr08	38753502	38753838	+	Macma4_08_g19580	38749970	38753966	3' UTR	3700	At1g62350	XP_009413433.1 PREDICTED: pentatricopeptide repeat-containing protein At1g62350-like isoform X2 [Musa acuminata subsp. malaccensis] [Musa acuminata]
chr08-38771452-38771771	chr08	38771452	38771771	+	Macma4_08_g19600	38766816	38771696	3' UTR	4795	emc10	XP_009413426.1 PREDICTED: ER membrane protein complex subunit 10 [Musa acuminata subsp. malaccensis] [Musa acuminata]
chr08-39209375-39210669	chr08	39209375	39210669	+	Macma4_08_g20060	39207723	39210262	3' UTR	2299	DOF5.3	XP_009413370.1 PREDICTED: dof zinc finger protein DOF1.4-like [Musa acuminata subsp. malaccensis] [Musa acuminata]
chr08-39654007-39654515	chr08	39654007	39654515	-	Macma4_08_g20360	39654239	39655814	3' UTR	1553	XTH22	XP_009413334.1 PREDICTED: xyloglucan endotransglucosylase/hydrolase protein 22-like [Musa acuminata subsp. malaccensis] [Musa acuminata]
chr08-40838468-40838859	chr08	40838468	40838859	+	Macma4_08_g21180	40836195	40838705	3' UTR	2468	PBD1	XP_009413892.1 PREDICTED: proteasome subunit beta type-2-B [Musa acuminata subsp. malaccensis] [Musa acuminata]
chr08-40923516-40923922	chr08	40923516	40923922	+	Macma4_08_g21290	40921522	40923780	3' UTR	2197	--	XP_009413875.1 PREDICTED: ankyrin repeat domain-containing protein 50-like [Musa acuminata subsp. malaccensis] [Musa acuminata]
chr08-41237549-41237916	chr08	41237549	41237916	+	Macma4_08_g21730	41235861	41237748	3' UTR	1871	PYL3	THU70029.1 hypothetical protein C4D60_Mb08t20680 [Musa balbisiana]
chr08-41343227-41343650	chr08	41343227	41343650	-	Macma4_08_g21900	41343169	41353414	3' UTR	9976	VTE1	XP_009413813.1 PREDICTED: probable tocopherol cyclase, chloroplastic isoform X1 [Musa acuminata subsp. malaccensis] [Musa acuminata]
chr08-41398381-41398814	chr08	41398381	41398814	+	Macma4_08_g21990	41397878	41399964	3' UTR	719	DRP4A	CAG1832298.1 unnamed protein product [Musa acuminata subsp. malaccensis] [Musa acuminata]
chr08-41399633-41399993	chr08	41399633	41399993	+	Macma4_08_g21990	41397878	41399964	3' UTR	1935	DRP4A	CAG1832298.1 unnamed protein product [Musa acuminata subsp. malaccensis] [Musa acuminata]
chr08-41462994-41463360	chr08	41462994	41463360	-	Macma4_08_g22090	41463123	41467514	3' UTR	4337	--	XP_009413790.1 PREDICTED: uncharacterized protein LOC103995032 [Musa acuminata subsp. malaccensis] [Musa acuminata]
chr08-41533097-41533521	chr08	41533097	41533521	+	Macma4_08_g22180	41531779	41533459	3' UTR	1530	PCMP-E1	XP_018685348.1 PREDICTED: pentatricopeptide repeat-containing protein At5g59600 [Musa acuminata subsp. malaccensis] [Musa acuminata]
chr08-41577396-41577722	chr08	41577396	41577722	-	Macma4_08_g22280	41577397	41580633	3' UTR	3074	RLCK176	XP_009414322.1 PREDICTED: probable serine/threonine-protein kinase NAK isoform X1 [Musa acuminata subsp. malaccensis] [Musa acuminata]
chr08-41879332-41879608	chr08	41879332	41879608	+	Macma4_08_g22660	41876924	41879614	3' UTR	2546	Sb01g038100	XP_009414275.1 PREDICTED: CASP-like protein 4B4 [Musa acuminata subsp. malaccensis] [Musa acuminata]
chr08-42003332-42003677	chr08	42003332	42003677	-	Macma4_08_g22870	42003209	42007480	3' UTR	3976	Os07g0682400	XP_009414243.1 PREDICTED: zinc finger CCCH domain-containing protein 53 isoform X1 [Musa acuminata subsp. malaccensis] [Musa acuminata]
chr08-42023752-42024226	chr08	42023752	42024226	+	Macma4_08_g22890	42022363	42024023	3' UTR	1626	Os03g0326500	XP_009414239.1 PREDICTED: thioredoxin-like 1-2, chloroplastic [Musa acuminata subsp. malaccensis] [Musa acuminata]
chr08-42027091-42028349	chr08	42027091	42028349	+	Macma4_08_g22900	42025724	42025966	3' UTR	1996	--	CAG1832385.1 unnamed protein product [Musa acuminata subsp. malaccensis] [Musa acuminata]
chr08-42094789-42095102	chr08	42094789	42095102	-	Macma4_08_g23000	42090630	42091709	3' UTR	-3236	At3g51990	XP_009414223.1 PREDICTED: serine/threonine-protein kinase-like protein At3g51990 isoform X2 [Musa acuminata subsp. malaccensis] [Musa acuminata]
chr08-42353016-42353398	chr08	42353016	42353398	-	Macma4_08_g23330	42353031	42355927	3' UTR	2720	DVR	XP_009414186.1 PREDICTED: divinyl chlorophyllide a 8-vinyl-reductase, chloroplastic [Musa acuminata subsp. malaccensis] [Musa acuminata]
chr08-42787814-42788107	chr08	42787814	42788107	-	Macma4_08_g23940	42788547	42791077	3' UTR	3117	GLU10	XP_009414123.1 PREDICTED: endoglucanase 7-like [Musa acuminata subsp. malaccensis] [Musa acuminata]
chr08-42893840-42894132	chr08	42893840	42894132	+	Macma4_08_g24010	42889843	42894040	3' UTR	4143	RSH2	XP_009414112.1 PREDICTED: probable GTP diphosphokinase RSH2, chloroplastic [Musa acuminata subsp. malaccensis] [Musa acuminata]
chr08-42991863-42992205	chr08	42991863	42992205	+	Macma4_08_g24120	42987548	42992261	3' UTR	4486	GCP3	XP_009414101.1 PREDICTED: gamma-tubulin complex component 3-like [Musa acuminata subsp. malaccensis] [Musa acuminata]
chr08-43024711-43024991	chr08	43024711	43024991	+	Macma4_08_g24200	43024109	43025008	3' UTR	742	HIPP39	CAG1832512.1 unnamed protein product [Musa acuminata subsp. malaccensis] [Musa acuminata]
chr08-43316312-43316594	chr08	43316312	43316594	+	Macma4_08_g24480	43313141	43315597	3' UTR	3312	At1g18250	XP_009414066.1 PREDICTED: thaumatin-like protein [Musa acuminata subsp. malaccensis] [Musa acuminata]
chr08-43550365-43550690	chr08	43550365	43550690	-	Macma4_08_g24760	43552512	43553734	3' UTR	3207	AHL17	THU70315.1 hypothetical protein C4D60_Mb08t23700 [Musa balbisiana]
chr08-43901834-43902711	chr08	43901834	43902711	+	Macma4_08_g25340	43897176	43902307	3' UTR	5096	Os06g0170500	XP_009413965.1 PREDICTED: zinc finger CCCH domain-containing protein 40-like [Musa acuminata subsp. malaccensis] [Musa acuminata]
chr08-44743946-44745114	chr08	44743946	44745114	-	Macma4_08_g26550	44745466	44754885	3' UTR	10355	SMH4	XP_009415489.1 PREDICTED: single myb histone 4 [Musa acuminata subsp. malaccensis] [Musa acuminata]
chr08-44908128-44909331	chr08	44908128	44909331	+	Macma4_08_g26760	44905232	44908859	3' UTR	3497	At4g37250	XP_009415462.1 PREDICTED: probable LRR receptor-like serine/threonine-protein kinase At4g37250 [Musa acuminata subsp. malaccensis] [Musa acuminata]
chr08-44915544-44916025	chr08	44915544	44916025	+	Macma4_08_g26770	44913907	44915889	3' UTR	1877	MYB73	XP_009415461.1 PREDICTED: transcription factor MYB44-like [Musa acuminata subsp. malaccensis] [Musa acuminata]
chr08-45330081-45330362	chr08	45330081	45330362	+	Macma4_08_g27290	45329322	45330332	3' UTR	899	--	XP_009415400.1 PREDICTED: uncharacterized protein LOC103996247 [Musa acuminata subsp. malaccensis] [Musa acuminata]
chr08-45392084-45392388	chr08	45392084	45392388	-	Macma4_08_g27380	45397228	45402872	3' UTR	10636	MCM3	XP_009415387.1 PREDICTED: DNA replication licensing factor MCM3 [Musa acuminata subsp. malaccensis] [Musa acuminata]
chr08-45465309-45465616	chr08	45465309	45465616	-	Macma4_08_g27470	45465268	45467788	3' UTR	2326	HOX16	XP_009415373.1 PREDICTED: homeobox-leucine zipper protein HOX16 [Musa acuminata subsp. malaccensis] [Musa acuminata]
chr08-45480733-45481146	chr08	45480733	45481146	+	Macma4_08_g27490	45476341	45479927	3' UTR	4598	--	XP_009415371.1 PREDICTED: early nodulin-93-like [Musa acuminata subsp. malaccensis] [Musa acuminata]
chr08-45594079-45594649	chr08	45594079	45594649	-	Macma4_08_g27690	45597472	45597675	3' UTR	3311	--	CAG1832848.1 unnamed protein product [Musa acuminata subsp. malaccensis] [Musa acuminata]
chr08-45780056-45780443	chr08	45780056	45780443	+	Macma4_08_g28000	45779781	45780556	3' UTR	468	--	CAG1832874.1 unnamed protein product [Musa acuminata subsp. malaccensis] [Musa acuminata]
chr08-45935053-45935444	chr08	45935053	45935444	-	Macma4_08_g28280	45936244	45939527	3' UTR	4279	MYOB7	XP_009415302.1 PREDICTED: myosin-binding protein 7-like [Musa acuminata subsp. malaccensis] [Musa acuminata]
chr08-45966378-45966783	chr08	45966378	45966783	+	Macma4_08_g28330	45961682	45966230	3' UTR	4898	PBL16	CAG1832903.1 unnamed protein product [Musa acuminata subsp. malaccensis] [Musa acuminata]
chr08-46007694-46008079	chr08	46007694	46008079	-	Macma4_08_g28380	46007711	46010520	3' UTR	2634	--	XP_009415291.1 PREDICTED: protein IQ-DOMAIN 14-like [Musa acuminata subsp. malaccensis] [Musa acuminata]
chr08-46024300-46024926	chr08	46024300	46024926	+	Macma4_08_g28410	46020354	46024712	3' UTR	4259	TIFY4A	XP_009415289.1 PREDICTED: protein TIFY 4B-like [Musa acuminata subsp. malaccensis] [Musa acuminata]
chr08-46053276-46053709	chr08	46053276	46053709	-	Macma4_08_g28460	46053882	46056725	3' UTR	3233	--	XP_009415687.1 PREDICTED: uncharacterized protein LOC103996491 [Musa acuminata subsp. malaccensis] [Musa acuminata]
chr08-46234355-46234636	chr08	46234355	46234636	+	Macma4_08_g28710	46230103	46234688	3' UTR	4392	RABA1F	XP_009415254.1 PREDICTED: ras-related protein RABA1f-like [Musa acuminata subsp. malaccensis] [Musa acuminata]
chr08-46235127-46235457	chr08	46235127	46235457	+	Macma4_08_g28710	46230103	46234688	3' UTR	5189	RABA1F	XP_009415254.1 PREDICTED: ras-related protein RABA1f-like [Musa acuminata subsp. malaccensis] [Musa acuminata]
chr08-46430592-46430955	chr08	46430592	46430955	+	Macma4_08_g29000	46427167	46430863	3' UTR	3606	--	XP_009415212.1 PREDICTED: protein transport protein sec31-like [Musa acuminata subsp. malaccensis] [Musa acuminata]
chr08-46608100-46608605	chr08	46608100	46608605	+	Macma4_08_g29310	46605819	46608558	3' UTR	2533	RAB11D	XP_009415177.1 PREDICTED: ras-related protein Rab11D-like [Musa acuminata subsp. malaccensis] [Musa acuminata]
chr08-47192462-47193101	chr08	47192462	47193101	-	Macma4_08_g30160	47192462	47199146	3' UTR	6365	PAB	XP_009415074.1 PREDICTED: uncharacterized protein LOC103996007 isoform X1 [Musa acuminata subsp. malaccensis] [Musa acuminata]
chr08-47252222-47252840	chr08	47252222	47252840	-	Macma4_08_g30270	47253681	47256045	3' UTR	3514	NBP35	XP_009415062.1 PREDICTED: cytosolic Fe-S cluster assembly factor NBP35 [Musa acuminata subsp. malaccensis] [Musa acuminata]
chr08-47360708-47361119	chr08	47360708	47361119	+	Macma4_08_g30470	47352610	47361287	3' UTR	8303	HTATSF1	XP_009415034.1 PREDICTED: HIV Tat-specific factor 1 homolog [Musa acuminata subsp. malaccensis] [Musa acuminata]
chr08-47876230-47876565	chr08	47876230	47876565	-	Macma4_08_g31280	47876003	47877414	3' UTR	1017	--	XP_009414927.1 PREDICTED: uncharacterized protein LOC103995910 [Musa acuminata subsp. malaccensis] [Musa acuminata]
chr08-47997460-47997809	chr08	47997460	47997809	-	Macma4_08_g31460	47997495	48008077	3' UTR	10443	LPEAT1	XP_009414902.1 PREDICTED: lysophospholipid acyltransferase LPEAT1 isoform X1 [Musa acuminata subsp. malaccensis] [Musa acuminata]
chr08-48074376-48074709	chr08	48074376	48074709	-	Macma4_08_g31580	48066158	48075119	3' UTR	577	CNGC18	XP_009414884.1 PREDICTED: cyclic nucleotide-gated ion channel 18-like isoform X1 [Musa acuminata subsp. malaccensis] [Musa acuminata]
chr08-48176417-48177069	chr08	48176417	48177069	-	Macma4_08_g31730	48178193	48178555	3' UTR	1812	--	XP_009414858.1 PREDICTED: uncharacterized protein LOC103995863 [Musa acuminata subsp. malaccensis] [Musa acuminata]
chr08-49163817-49164225	chr08	49163817	49164225	-	Macma4_08_g33150	49164004	49166424	3' UTR	2403	SDI1	XP_009414700.1 PREDICTED: protein SULFUR DEFICIENCY-INDUCED 1-like [Musa acuminata subsp. malaccensis] [Musa acuminata]
chr08-49309199-49309454	chr08	49309199	49309454	-	Macma4_08_g33290	49309180	49310151	3' UTR	825	--	CAG1833387.1 unnamed protein product [Musa acuminata subsp. malaccensis] [Musa acuminata]
chr08-49669961-49670468	chr08	49669961	49670468	-	Macma4_08_g33760	49669189	49671784	3' UTR	1570	PETF	XP_009415621.1 PREDICTED: LOW QUALITY PROTEIN: ferredoxin-1, chloroplastic-like [Musa acuminata subsp. malaccensis] [Musa acuminata]
chr08-49689955-49690224	chr08	49689955	49690224	+	Macma4_08_g33780	49692965	49693950	3' UTR	-2876	--	CAG1833435.1 unnamed protein product [Musa acuminata subsp. malaccensis] [Musa acuminata]
chr08-50079203-50079573	chr08	50079203	50079573	-	Macma4_08_g34490	50079128	50083563	3' UTR	4175	BGLU25	XP_009414547.1 PREDICTED: beta-glucosidase 25-like isoform X2 [Musa acuminata subsp. malaccensis] [Musa acuminata]
chr08-50101627-50102216	chr08	50101627	50102216	+	Macma4_08_g34530	50096311	50100532	3' UTR	5610	--	XP_009414539.1 PREDICTED: uncharacterized protein LOC103995632 [Musa acuminata subsp. malaccensis] [Musa acuminata]
chr08-50500462-50500816	chr08	50500462	50500816	-	Macma4_08_g35130	50501973	50502448	3' UTR	1809	--	THU71225.1 hypothetical protein C4D60_Mb08t33320 [Musa balbisiana]
chr08-50630975-50631471	chr08	50630975	50631471	+	Macma4_08_g35280	50627671	50631308	3' UTR	3552	RAC1	XP_009414443.1 PREDICTED: rac-like GTP-binding protein 5 [Musa acuminata subsp. malaccensis] [Musa acuminata]
chr08-50640987-50641870	chr08	50640987	50641870	-	Macma4_08_g35290	50632237	50635682	3' UTR	-5746	SKP1A	XP_009414442.1 PREDICTED: SKP1-like protein 1A [Musa acuminata subsp. malaccensis] [Musa acuminata]
chr08-50731923-50732263	chr08	50731923	50732263	+	Macma4_08_g35460	50730978	50732799	3' UTR	1115	At1g76070	XP_009414427.1 PREDICTED: uncharacterized protein At1g76070 [Musa acuminata subsp. malaccensis] [Musa acuminata]
chr08-50955449-50955867	chr08	50955449	50955867	+	Macma4_08_g35700	50954360	50955797	3' UTR	1298	XTH	XP_009414407.1 PREDICTED: probable xyloglucan endotransglucosylase/hydrolase [Musa acuminata subsp. malaccensis] [Musa acuminata]
chr08-51095466-51095997	chr08	51095466	51095997	-	Macma4_08_g35820	51079957	51093101	3' UTR	-2630	GONST1	CAG1833633.1 unnamed protein product [Musa acuminata subsp. malaccensis] [Musa acuminata]
chr08-51183737-51184289	chr08	51183737	51184289	-	Macma4_08_g35900	51183909	51186352	3' UTR	2339	PME53	XP_009414379.1 PREDICTED: probable pectinesterase 53 isoform X2 [Musa acuminata subsp. malaccensis] [Musa acuminata]
chr09-173224-173770	chr09	173224	173770	+	Macma4_09_g00110	175753	177293	3' UTR	-2256	--	XP_009415734.2 PREDICTED: uncharacterized protein LOC103996548 [Musa acuminata subsp. malaccensis] [Musa acuminata]
chr09-374091-374434	chr09	374091	374434	+	Macma4_09_g00380	378465	386554	3' UTR	-4203	PUR2	XP_009415770.1 PREDICTED: phosphoribosylamine--glycine ligase isoform X2 [Musa acuminata subsp. malaccensis] [Musa acuminata]
chr09-438959-439959	chr09	438959	439959	+	Macma4_09_g00430	438315	439511	3' UTR	1144	--	XP_009415774.1 PREDICTED: uncharacterized protein LOC103996575 [Musa acuminata subsp. malaccensis] [Musa acuminata]
chr09-550266-550981	chr09	550266	550981	+	Macma4_09_g00660	548490	550676	3' UTR	2133	XAT3	CAG1833817.1 unnamed protein product [Musa acuminata subsp. malaccensis] [Musa acuminata]
chr09-646234-647621	chr09	646234	647621	-	Macma4_09_g00840	646866	647891	3' UTR	964	RABA3	XP_009415825.1 PREDICTED: ras-related protein RABA3-like isoform X1 [Musa acuminata subsp. malaccensis] [Musa acuminata]
chr09-930590-930921	chr09	930590	930921	-	Macma4_09_g01170	930712	942612	3' UTR	11857	At4g26910	XP_009415870.1 PREDICTED: dihydrolipoyllysine-residue succinyltransferase component of 2-oxoglutarate dehydrogenase complex 2, mitochondrial-like [Musa acuminata subsp. malaccensis] [Musa acuminata]
chr09-978326-978767	chr09	978326	978767	-	Macma4_09_g01260	975547	976095	3' UTR	-2451	--	XP_009415877.1 PREDICTED: uncharacterized protein LOC103996648 [Musa acuminata subsp. malaccensis] [Musa acuminata]
chr09-1060568-1060959	chr09	1060568	1060959	+	Macma4_09_g01360	1060425	1060968	3' UTR	338	--	XP_009415891.1 PREDICTED: uncharacterized protein LOC103996657 [Musa acuminata subsp. malaccensis] [Musa acuminata]
chr09-1091544-1091957	chr09	1091544	1091957	-	Macma4_09_g01400	1091698	1093501	3' UTR	1751	WRKY75	XP_009415894.1 PREDICTED: probable WRKY transcription factor 43 [Musa acuminata subsp. malaccensis] [Musa acuminata]
chr09-1276519-1276826	chr09	1276519	1276826	-	Macma4_09_g01630	1276490	1280625	3' UTR	3953	SHM4	CAG1833906.1 unnamed protein product [Musa acuminata subsp. malaccensis] [Musa acuminata]
chr09-1300532-1300918	chr09	1300532	1300918	-	Macma4_09_g01670	1296897	1297307	3' UTR	-3418	--	XP_009416660.1 PREDICTED: protein RALF-like 33 [Musa acuminata subsp. malaccensis] [Musa acuminata]
chr09-1571079-1571754	chr09	1571079	1571754	-	Macma4_09_g02060	1573133	1573416	3' UTR	2000	--	CAG1833948.1 unnamed protein product [Musa acuminata subsp. malaccensis] [Musa acuminata]
chr09-1627373-1627648	chr09	1627373	1627648	+	Macma4_09_g02160	1629561	1633403	3' UTR	-2051	GAPC2	RRT80663.1 hypothetical protein B296_00001577 [Ensete ventricosum]
chr09-1748914-1749180	chr09	1748914	1749180	-	Macma4_09_g02360	1745036	1746265	3' UTR	-2782	SHR	XP_009416669.1 PREDICTED: protein SHORT-ROOT-like [Musa acuminata subsp. malaccensis] [Musa acuminata]
chr09-1810003-1810366	chr09	1810003	1810366	-	Macma4_09_g02480	1810445	1811611	3' UTR	1427	PG1	CAG1833990.1 unnamed protein product [Musa acuminata subsp. malaccensis] [Musa acuminata]
chr09-1821555-1821910	chr09	1821555	1821910	+	Macma4_09_g02500	1823925	1826540	3' UTR	-2193	RPS2	XP_009416673.2 PREDICTED: disease resistance protein RPS2-like [Musa acuminata subsp. malaccensis] [Musa acuminata]
chr09-1888943-1889219	chr09	1888943	1889219	+	Macma4_09_g02590	1887327	1889618	3' UTR	1754	PCMP-E37	XP_009416039.1 PREDICTED: putative pentatricopeptide repeat-containing protein At5g37570 [Musa acuminata subsp. malaccensis] [Musa acuminata]
chr09-1968999-1969441	chr09	1968999	1969441	-	Macma4_09_g02760	1969106	1972951	3' UTR	3731	GLR3.4	CAG1834015.1 unnamed protein product [Musa acuminata subsp. malaccensis] [Musa acuminata]
chr09-2202253-2202770	chr09	2202253	2202770	-	Macma4_09_g03090	2202426	2203249	3' UTR	738	--	XP_009416104.1 PREDICTED: glycine-rich protein A3-like [Musa acuminata subsp. malaccensis] [Musa acuminata]
chr09-2207613-2207956	chr09	2207613	2207956	+	Macma4_09_g03100	2206382	2206871	3' UTR	1402	--	XP_009416105.2 PREDICTED: uncharacterized protein LOC103996817 isoform X2 [Musa acuminata subsp. malaccensis] [Musa acuminata]
chr09-2225159-2226613	chr09	2225159	2226613	-	Macma4_09_g03150	2225727	2227363	3' UTR	1477	NAKR2	XP_009416114.1 PREDICTED: protein SODIUM POTASSIUM ROOT DEFECTIVE 2-like [Musa acuminata subsp. malaccensis] [Musa acuminata]
chr09-2246898-2247538	chr09	2246898	2247538	-	Macma4_09_g03190	2246724	2248201	3' UTR	983	--	XP_009416123.1 PREDICTED: uncharacterized protein LOC103996829 [Musa acuminata subsp. malaccensis] [Musa acuminata]
chr09-2254473-2255387	chr09	2254473	2255387	+	Macma4_09_g03200	2251791	2255067	3' UTR	3139	ACT7	XP_009416124.1 PREDICTED: actin-7-like [Musa acuminata subsp. malaccensis] [Musa acuminata]
chr09-2309461-2309800	chr09	2309461	2309800	+	Macma4_09_g03320	2307954	2309815	3' UTR	1676	DOF3.6	XP_009416134.1 PREDICTED: dof zinc finger protein DOF3.6-like [Musa acuminata subsp. malaccensis] [Musa acuminata]
chr09-2439633-2439923	chr09	2439633	2439923	+	Macma4_09_g03590	2435349	2439915	3' UTR	4429	RPN11	XP_009416177.1 PREDICTED: 26S proteasome non-ATPase regulatory subunit 14 homolog [Musa acuminata subsp. malaccensis] [Musa acuminata]
chr09-2514622-2515090	chr09	2514622	2515090	-	Macma4_09_g03720	2514792	2518091	3' UTR	3235	Os01g0856500	XP_009416206.1 PREDICTED: auxin transporter-like protein 1 [Musa acuminata subsp. malaccensis] [Musa acuminata]
chr09-2726037-2726753	chr09	2726037	2726753	-	Macma4_09_g04090	2727437	2729429	3' UTR	3034	--	THU46324.1 hypothetical protein C4D60_Mb09t03720 [Musa balbisiana]
chr09-2783869-2784146	chr09	2783869	2784146	-	Macma4_09_g04190	2777757	2781229	3' UTR	-2778	HERK1	XP_009416258.1 PREDICTED: receptor-like protein kinase HERK 1 [Musa acuminata subsp. malaccensis] [Musa acuminata]
chr09-2829261-2829524	chr09	2829261	2829524	+	Macma4_09_g04290	2823415	2829551	3' UTR	5977	At2g37240	XP_009416268.1 PREDICTED: thioredoxin-like protein AAED1, chloroplastic [Musa acuminata subsp. malaccensis] [Musa acuminata]
chr09-2871259-2871531	chr09	2871259	2871531	+	Macma4_09_g04370	2863692	2871546	3' UTR	7703	--	XP_009416275.1 PREDICTED: uncharacterized protein LOC103996933 [Musa acuminata subsp. malaccensis] [Musa acuminata]
chr09-2953223-2953580	chr09	2953223	2953580	-	Macma4_09_g04520	2955037	2957522	3' UTR	4121	ZIP6	XP_009416298.1 PREDICTED: zinc transporter 6, chloroplastic [Musa acuminata subsp. malaccensis] [Musa acuminata]
chr09-3003458-3003844	chr09	3003458	3003844	-	Macma4_09_g04590	3003553	3011407	3' UTR	7756	Mcat	XP_009416306.1 PREDICTED: uncharacterized protein LOC103996954 [Musa acuminata subsp. malaccensis] [Musa acuminata]
chr09-3267352-3267782	chr09	3267352	3267782	+	Macma4_09_g05050	3269604	3270126	3' UTR	-2037	dnaJ	XP_009416717.2 PREDICTED: chaperone protein dnaJ 20, chloroplastic-like [Musa acuminata subsp. malaccensis] [Musa acuminata]
chr09-3270516-3270918	chr09	3270516	3270918	+	Macma4_09_g05050	3269604	3270126	3' UTR	1113	dnaJ	XP_009416717.2 PREDICTED: chaperone protein dnaJ 20, chloroplastic-like [Musa acuminata subsp. malaccensis] [Musa acuminata]
chr09-3391402-3392040	chr09	3391402	3392040	+	Macma4_09_g05220	3386292	3390358	3' UTR	5429	RRP41	XP_009416391.1 PREDICTED: exosome complex component RRP41 homolog [Musa acuminata subsp. malaccensis] [Musa acuminata]
chr09-3441766-3442031	chr09	3441766	3442031	-	Macma4_09_g05290	3441597	3445288	3' UTR	3390	ABIL1	XP_009416405.1 PREDICTED: protein ABIL1-like [Musa acuminata subsp. malaccensis] [Musa acuminata]
chr09-3525197-3526231	chr09	3525197	3526231	+	Macma4_09_g05460	3524725	3525781	3' UTR	989	--	XP_009416419.1 PREDICTED: pathogen-related protein [Musa acuminata subsp. malaccensis] [Musa acuminata]
chr09-3551467-3551766	chr09	3551467	3551766	-	Macma4_09_g05500	3551555	3556955	3' UTR	5339	RAB11D	XP_009416425.1 PREDICTED: ras-related protein Rab11D isoform X2 [Musa acuminata subsp. malaccensis] [Musa acuminata]
chr09-3650557-3650936	chr09	3650557	3650936	+	Macma4_09_g05640	3650176	3650908	3' UTR	570	--	XP_009416443.1 PREDICTED: uncharacterized protein LOC103997039 [Musa acuminata subsp. malaccensis] [Musa acuminata]
chr09-4184928-4185571	chr09	4184928	4185571	+	Macma4_09_g06530	4183459	4184974	3' UTR	1790	At5g46100	XP_009416531.1 PREDICTED: pentatricopeptide repeat-containing protein At5g46100 [Musa acuminata subsp. malaccensis] [Musa acuminata]
chr09-4235773-4236067	chr09	4235773	4236067	+	Macma4_09_g06590	4231985	4236254	3' UTR	3935	At1g06550	XP_009416536.1 PREDICTED: 3-hydroxyisobutyryl-CoA hydrolase-like protein 5 [Musa acuminata subsp. malaccensis] [Musa acuminata]
chr09-4260876-4262287	chr09	4260876	4262287	+	Macma4_09_g06640	4260148	4262229	3' UTR	1433	WRKY28	XP_009416540.1 PREDICTED: probable WRKY transcription factor 71 [Musa acuminata subsp. malaccensis] [Musa acuminata]
chr09-4394986-4395384	chr09	4394986	4395384	+	Macma4_09_g06900	4397881	4401225	3' UTR	-2696	BCA2	XP_009416559.1 PREDICTED: carbonic anhydrase 2 [Musa acuminata subsp. malaccensis] [Musa acuminata]
chr09-4543650-4544039	chr09	4543650	4544039	+	Macma4_09_g07050	4542760	4543878	3' UTR	1084	--	XP_009416579.1 PREDICTED: uncharacterized protein LOC103997154 [Musa acuminata subsp. malaccensis] [Musa acuminata]
chr09-5255824-5256199	chr09	5255824	5256199	-	Macma4_09_g08020	5256585	5264933	3' UTR	8922	Khsrp	XP_009416975.1 PREDICTED: far upstream element-binding protein 2-like isoform X1 [Musa acuminata subsp. malaccensis] [Musa acuminata]
chr09-5256414-5256889	chr09	5256414	5256889	-	Macma4_09_g08020	5256585	5264933	3' UTR	8282	Khsrp	XP_009416975.1 PREDICTED: far upstream element-binding protein 2-like isoform X1 [Musa acuminata subsp. malaccensis] [Musa acuminata]
chr09-5707946-5708311	chr09	5707946	5708311	+	Macma4_09_g08630	5705701	5708333	3' UTR	2427	At5g16420	XP_009416895.1 PREDICTED: pentatricopeptide repeat-containing protein At5g16420, mitochondrial [Musa acuminata subsp. malaccensis] [Musa acuminata]
chr09-6068661-6069517	chr09	6068661	6069517	+	Macma4_09_g09200	6066577	6068789	3' UTR	2512	AFP2	XP_009416832.1 PREDICTED: ninja-family protein AFP3-like [Musa acuminata subsp. malaccensis] [Musa acuminata]
chr09-6097034-6097386	chr09	6097034	6097386	+	Macma4_09_g09250	6095109	6097283	3' UTR	2101	PCMP-H16	XP_009416825.1 PREDICTED: pentatricopeptide repeat-containing protein At5g04780 [Musa acuminata subsp. malaccensis] [Musa acuminata]
chr09-6278564-6278898	chr09	6278564	6278898	-	Macma4_09_g09620	6278513	6279772	3' UTR	1041	RAX3	XP_009416793.1 PREDICTED: transcription repressor MYB6 [Musa acuminata subsp. malaccensis] [Musa acuminata]
chr09-6496278-6496522	chr09	6496278	6496522	-	Macma4_09_g10010	6497673	6501379	3' UTR	4979	RPI4	XP_009416758.1 PREDICTED: probable ribose-5-phosphate isomerase 4, chloroplastic [Musa acuminata subsp. malaccensis] [Musa acuminata]
chr09-7686723-7686986	chr09	7686723	7686986	-	Macma4_09_g11330	7687139	7688196	3' UTR	1342	--	XP_009417133.1 PREDICTED: uncharacterized protein LOC103997589 [Musa acuminata subsp. malaccensis] [Musa acuminata]
chr09-8066013-8066554	chr09	8066013	8066554	-	Macma4_09_g11900	8066132	8069173	3' UTR	2890	DOF1.4	CAG1834855.1 unnamed protein product [Musa acuminata subsp. malaccensis] [Musa acuminata]
chr09-8271408-8271715	chr09	8271408	8271715	-	Macma4_09_g12180	8265062	8268171	3' UTR	-3390	ICL	XP_009417249.1 PREDICTED: isocitrate lyase [Musa acuminata subsp. malaccensis] [Musa acuminata]
chr09-8437355-8437599	chr09	8437355	8437599	-	Macma4_09_g12410	8437169	8438693	3' UTR	1216	--	XP_009417257.1 PREDICTED: uncharacterized protein LOC103997683 [Musa acuminata subsp. malaccensis] [Musa acuminata]
chr09-8586185-8586859	chr09	8586185	8586859	-	Macma4_09_g12610	8586520	8588330	3' UTR	1808	--	XP_009417282.1 PREDICTED: uncharacterized protein LOC103997702 isoform X1 [Musa acuminata subsp. malaccensis] [Musa acuminata]
chr09-8760094-8760467	chr09	8760094	8760467	+	Macma4_09_g12920	8758921	8759364	3' UTR	1359	--	CAG1834955.1 unnamed protein product [Musa acuminata subsp. malaccensis] [Musa acuminata]
chr09-8984184-8984565	chr09	8984184	8984565	-	Macma4_09_g13270	8984349	8986704	3' UTR	2330	TPP6	XP_009417373.1 PREDICTED: probable trehalose-phosphate phosphatase 6 [Musa acuminata subsp. malaccensis] [Musa acuminata]
chr09-9433835-9434988	chr09	9433835	9434988	+	Macma4_09_g13830	9431328	9432706	3' UTR	3083	MKK5	XP_009417468.1 PREDICTED: mitogen-activated protein kinase kinase 5-like [Musa acuminata subsp. malaccensis] [Musa acuminata]
chr09-9667893-9668189	chr09	9667893	9668189	-	Macma4_09_g14240	9667841	9670473	3' UTR	2432	--	XP_009417508.1 PREDICTED: uncharacterized protein LOC103997898 [Musa acuminata subsp. malaccensis] [Musa acuminata]
chr09-9676585-9676864	chr09	9676585	9676864	-	Macma4_09_g14240	9667841	9670473	3' UTR	-6251	--	XP_009417508.1 PREDICTED: uncharacterized protein LOC103997898 [Musa acuminata subsp. malaccensis] [Musa acuminata]
chr09-10154910-10155515	chr09	10154910	10155515	-	Macma4_09_g14870	10156825	10157313	3' UTR	2101	BZIP43	XP_009417568.1 PREDICTED: basic leucine zipper 43-like [Musa acuminata subsp. malaccensis] [Musa acuminata]
chr09-10311106-10311440	chr09	10311106	10311440	-	Macma4_09_g15090	10311164	10315519	3' UTR	4246	FBW2	THU47255.1 hypothetical protein C4D60_Mb09t13580 [Musa balbisiana]
chr09-10321228-10321536	chr09	10321228	10321536	+	Macma4_09_g15100	10320604	10321589	3' UTR	778	EPFL1	XP_009417591.1 PREDICTED: EPIDERMAL PATTERNING FACTOR-like protein 1 [Musa acuminata subsp. malaccensis] [Musa acuminata]
chr09-10480230-10480600	chr09	10480230	10480600	-	Macma4_09_g15340	10480390	10481257	3' UTR	842	BHLH106	XP_009417611.2 PREDICTED: transcription factor bHLH30-like isoform X1 [Musa acuminata subsp. malaccensis] [Musa acuminata]
chr09-10606988-10607399	chr09	10606988	10607399	+	Macma4_09_g15520	10605773	10607225	3' UTR	1420	--	XP_009417627.1 PREDICTED: uncharacterized protein LOC103997994 [Musa acuminata subsp. malaccensis] [Musa acuminata]
chr09-10716718-10717283	chr09	10716718	10717283	+	Macma4_09_g15660	10716552	10717137	3' UTR	448	--	CAG1835215.1 unnamed protein product [Musa acuminata subsp. malaccensis] [Musa acuminata]
chr09-10913418-10913750	chr09	10913418	10913750	+	Macma4_09_g15860	10904214	10911992	3' UTR	9370	GS1-1	CAG1835235.1 unnamed protein product [Musa acuminata subsp. malaccensis] [Musa acuminata]
chr09-11140217-11140544	chr09	11140217	11140544	+	Macma4_09_g16090	11145326	11148530	3' UTR	-4946	TPS6	XP_009417681.1 PREDICTED: alpha,alpha-trehalose-phosphate synthase [UDP-forming] 6-like [Musa acuminata subsp. malaccensis] [Musa acuminata]
chr09-11550098-11550400	chr09	11550098	11550400	-	Macma4_09_g16470	11551292	11553573	3' UTR	3324	RPL18B	THU47381.1 hypothetical protein C4D60_Mb09t14890 [Musa balbisiana]
chr09-11597457-11597718	chr09	11597457	11597718	-	Macma4_09_g16500	11597430	11598041	3' UTR	454	LEA5	CAG1835301.1 unnamed protein product [Musa acuminata subsp. malaccensis] [Musa acuminata]
chr09-12042732-12043058	chr09	12042732	12043058	+	Macma4_09_g16970	12047663	12073185	3' UTR	-4768	ROPGAP7	XP_009386851.1 PREDICTED: rho GTPase-activating protein 7 isoform X2 [Musa acuminata subsp. malaccensis] [Musa acuminata]
chr09-12314516-12314939	chr09	12314516	12314939	-	Macma4_09_g17200	12314557	12316869	3' UTR	2142	CKX4	XP_009417944.1 PREDICTED: cytokinin dehydrogenase 4-like [Musa acuminata subsp. malaccensis] [Musa acuminata]
chr09-12436376-12436704	chr09	12436376	12436704	+	Macma4_09_g17310	12431652	12434050	3' UTR	4888	--	XP_009417929.1 PREDICTED: uncharacterized protein LOC103998235 [Musa acuminata subsp. malaccensis] [Musa acuminata]
chr09-12453759-12454114	chr09	12453759	12454114	-	Macma4_09_g17340	12457146	12462738	3' UTR	8802	CDKD-1	CAG1835382.1 unnamed protein product [Musa acuminata subsp. malaccensis] [Musa acuminata]
chr09-12934663-12935160	chr09	12934663	12935160	+	Macma4_09_g17700	12931012	12935093	3' UTR	3899	SUN2	XP_009417884.1 PREDICTED: protein SAD1/UNC-84 domain protein 1 [Musa acuminata subsp. malaccensis] [Musa acuminata]
chr09-13248942-13249825	chr09	13248942	13249825	-	Macma4_09_g18100	13249173	13264215	3' UTR	14832	RNFT2	XP_009386897.1 PREDICTED: RING finger and transmembrane domain-containing protein 2 [Musa acuminata subsp. malaccensis] [Musa acuminata]
chr09-13279893-13280293	chr09	13279893	13280293	+	Macma4_09_g18130	13275215	13281824	3' UTR	4878	EIF2B	XP_009386922.1 PREDICTED: eukaryotic translation initiation factor 2 subunit beta-like [Musa acuminata subsp. malaccensis] [Musa acuminata]
chr09-13343083-13343347	chr09	13343083	13343347	+	Macma4_09_g18160	13341793	13343491	3' UTR	1422	WRKY46	XP_009386931.1 PREDICTED: probable WRKY transcription factor 70 [Musa acuminata subsp. malaccensis] [Musa acuminata]
chr09-13421472-13421852	chr09	13421472	13421852	-	Macma4_09_g18240	13405948	13415204	3' UTR	-6458	NPF5.1	CAG1835460.1 unnamed protein product [Musa acuminata subsp. malaccensis] [Musa acuminata]
chr09-13682215-13682504	chr09	13682215	13682504	+	Macma4_09_g18490	13681256	13682582	3' UTR	1103	--	XP_009418043.1 PREDICTED: uncharacterized protein LOC103998324 [Musa acuminata subsp. malaccensis] [Musa acuminata]
chr09-13835333-13836050	chr09	13835333	13836050	-	Macma4_09_g18670	13835458	13839873	3' UTR	4182	--	CAG1835513.1 unnamed protein product [Musa acuminata subsp. malaccensis] [Musa acuminata]
chr09-13859245-13859549	chr09	13859245	13859549	+	Macma4_09_g18710	13856940	13857705	3' UTR	2457	MLP423	XP_009418047.1 PREDICTED: MLP-like protein 423 [Musa acuminata subsp. malaccensis] [Musa acuminata]
chr09-13960560-13960847	chr09	13960560	13960847	-	Macma4_09_g18740	13960564	13963520	3' UTR	2817	HOX16	XP_009418017.1 PREDICTED: homeobox-leucine zipper protein HOX16-like [Musa acuminata subsp. malaccensis] [Musa acuminata]
chr09-14758694-14759021	chr09	14758694	14759021	-	Macma4_09_g19100	14758709	14761061	3' UTR	2204	FLA7	XP_009418199.1 PREDICTED: fasciclin-like arabinogalactan protein 7 [Musa acuminata subsp. malaccensis] [Musa acuminata]
chr09-15879053-15879407	chr09	15879053	15879407	+	Macma4_09_g19380	15871446	15879364	3' UTR	7784	--	CAG1835659.1 unnamed protein product [Musa acuminata subsp. malaccensis] [Musa acuminata]
chr09-16001040-16001390	chr09	16001040	16001390	-	Macma4_09_g19450	16000734	16010912	3' UTR	9697	ARAD1	XP_018674210.1 PREDICTED: probable arabinosyltransferase ARAD1 [Musa acuminata subsp. malaccensis] [Musa acuminata]
chr09-19476314-19476612	chr09	19476314	19476612	+	Macma4_09_g19930	19480449	19483070	3' UTR	-3986	--	XP_009386713.1 PREDICTED: uncharacterized protein LOC103973783 [Musa acuminata subsp. malaccensis] [Musa acuminata]
chr09-20347677-20348066	chr09	20347677	20348066	-	Macma4_09_g20050	20347744	20364330	3' UTR	16459	LCA1	XP_009387044.1 PREDICTED: calcium-transporting ATPase, endoplasmic reticulum-type-like [Musa acuminata subsp. malaccensis] [Musa acuminata]
chr09-20416619-20417107	chr09	20416619	20417107	-	Macma4_09_g20060	20416817	20419340	3' UTR	2477	ALMT10	XP_009387859.1 PREDICTED: aluminum-activated malate transporter 10-like [Musa acuminata subsp. malaccensis] [Musa acuminata]
chr09-21712036-21712465	chr09	21712036	21712465	-	Macma4_09_g20170	21712159	21714681	3' UTR	2431	NAM-B2	XP_009418167.1 PREDICTED: NAC transcription factor NAM-B2-like [Musa acuminata subsp. malaccensis] [Musa acuminata]
chr09-21854457-21854844	chr09	21854457	21854844	-	Macma4_09_g20180	21854461	21880306	3' UTR	25656	CHR28	XP_009418164.1 PREDICTED: helicase-like transcription factor CHR28 isoform X1 [Musa acuminata subsp. malaccensis] [Musa acuminata]
chr09-23661357-23662360	chr09	23661357	23662360	+	Macma4_09_g20380	23654835	23662037	3' UTR	7023	CESA5	XP_009385959.1 PREDICTED: probable cellulose synthase A catalytic subunit 5 [UDP-forming] [Musa acuminata subsp. malaccensis] [Musa acuminata]
chr09-33931937-33932231	chr09	33931937	33932231	+	Macma4_09_g21620	33930462	33932236	3' UTR	1622	COMT	XP_009388361.1 PREDICTED: caffeic acid 3-O-methyltransferase-like [Musa acuminata subsp. malaccensis] [Musa acuminata]
chr09-36988689-36988988	chr09	36988689	36988988	-	Macma4_09_g22200	36988605	37004036	3' UTR	15198	--	XP_009418270.1 PREDICTED: uncharacterized protein LOC103998509 isoform X1 [Musa acuminata subsp. malaccensis] [Musa acuminata]
chr09-37641993-37642334	chr09	37641993	37642334	+	Macma4_09_g22440	37640950	37642391	3' UTR	1213	NIP1	CAG1835999.1 unnamed protein product [Musa acuminata subsp. malaccensis] [Musa acuminata]
chr09-38784122-38784755	chr09	38784122	38784755	-	Macma4_09_g22920	38786839	38794010	3' UTR	9572	ULT1	XP_009386892.1 PREDICTED: protein ULTRAPETALA 1-like [Musa acuminata subsp. malaccensis] [Musa acuminata]
chr09-39647580-39648009	chr09	39647580	39648009	-	Macma4_09_g23210	39647722	39651325	3' UTR	3531	OsI_027381	XP_009418366.1 PREDICTED: ACT domain-containing protein DS12, chloroplastic-like isoform X1 [Musa acuminata subsp. malaccensis] [Musa acuminata]
chr09-39813219-39813992	chr09	39813219	39813992	+	Macma4_09_g23360	39813129	39813632	3' UTR	476	--	CAG1836089.1 unnamed protein product [Musa acuminata subsp. malaccensis] [Musa acuminata]
chr09-39935725-39936135	chr09	39935725	39936135	+	Macma4_09_g23460	39932815	39935947	3' UTR	3115	WRKY21	XP_009418394.1 PREDICTED: protein WRKY1-like [Musa acuminata subsp. malaccensis] [Musa acuminata]
chr09-40096627-40096934	chr09	40096627	40096934	+	Macma4_09_g23620	40091403	40095551	3' UTR	5377	ORC4	CAG1836115.1 unnamed protein product [Musa acuminata subsp. malaccensis] [Musa acuminata]
chr09-40257327-40257610	chr09	40257327	40257610	+	Macma4_09_g23830	40260977	40286724	3' UTR	-3509	CSC1	XP_009418442.1 PREDICTED: calcium permeable stress-gated cation channel 1-like isoform X1 [Musa acuminata subsp. malaccensis] [Musa acuminata]
chr09-40636565-40636892	chr09	40636565	40636892	+	Macma4_09_g24240	40631989	40636961	3' UTR	4739	RLF	XP_009418485.1 PREDICTED: cytochrome b5 domain-containing protein RLF isoform X1 [Musa acuminata subsp. malaccensis] [Musa acuminata]
chr09-40825904-40826347	chr09	40825904	40826347	-	Macma4_09_g24420	40826117	40832235	3' UTR	6110	PHOX1	XP_009418506.1 PREDICTED: uncharacterized protein LOC103998685 [Musa acuminata subsp. malaccensis] [Musa acuminata]
chr09-40866366-40866679	chr09	40866366	40866679	+	Macma4_09_g24450	40859437	40866793	3' UTR	7085	--	XP_009418510.1 PREDICTED: probable E3 ubiquitin-protein ligase HIP1 isoform X1 [Musa acuminata subsp. malaccensis] [Musa acuminata]
chr09-41063269-41063735	chr09	41063269	41063735	+	Macma4_09_g24660	41056988	41063729	3' UTR	6514	Os02g0611500	XP_009418536.1 PREDICTED: eukaryotic translation initiation factor [Musa acuminata subsp. malaccensis] [Musa acuminata]
chr09-41137973-41138467	chr09	41137973	41138467	-	Macma4_09_g24790	41138070	41138828	3' UTR	608	--	CAG1836230.1 unnamed protein product [Musa acuminata subsp. malaccensis] [Musa acuminata]
chr09-41274254-41274540	chr09	41274254	41274540	-	Macma4_09_g24950	41274120	41278180	3' UTR	3783	RPPL1	XP_009418573.1 PREDICTED: disease resistance protein RGA2-like [Musa acuminata subsp. malaccensis] [Musa acuminata]
chr09-41282368-41282726	chr09	41282368	41282726	-	Macma4_09_g24950	41274120	41278180	3' UTR	-4367	RPPL1	XP_009418573.1 PREDICTED: disease resistance protein RGA2-like [Musa acuminata subsp. malaccensis] [Musa acuminata]
chr09-41638133-41638441	chr09	41638133	41638441	+	Macma4_09_g25490	41632763	41638394	3' UTR	5524	KLCR2	XP_009418627.1 PREDICTED: uncharacterized protein LOC103998773 [Musa acuminata subsp. malaccensis] [Musa acuminata]
chr09-41699011-41699246	chr09	41699011	41699246	+	Macma4_09_g25560	41698901	41699335	3' UTR	227	--	CAG1836304.1 unnamed protein product [Musa acuminata subsp. malaccensis] [Musa acuminata]
chr09-41802252-41802607	chr09	41802252	41802607	+	Macma4_09_g25650	41807856	41820236	3' UTR	-5427	At5g23430	XP_009418645.1 PREDICTED: katanin p80 WD40 repeat-containing subunit B1 homolog isoform X1 [Musa acuminata subsp. malaccensis] [Musa acuminata]
chr09-42022660-42022960	chr09	42022660	42022960	+	Macma4_09_g25880	42019457	42022835	3' UTR	3353	RLCK185	XP_009418675.1 PREDICTED: serine/threonine-protein kinase CDL1-like [Musa acuminata subsp. malaccensis] [Musa acuminata]
chr09-42023317-42023879	chr09	42023317	42023879	+	Macma4_09_g25880	42019457	42022835	3' UTR	4141	RLCK185	XP_009418675.1 PREDICTED: serine/threonine-protein kinase CDL1-like [Musa acuminata subsp. malaccensis] [Musa acuminata]
chr09-42330191-42330468	chr09	42330191	42330468	+	Macma4_09_g26250	42333416	42340017	3' UTR	-3087	EPC1	XP_018686682.1 PREDICTED: glycosyltransferase family 64 protein C4-like isoform X2 [Musa acuminata subsp. malaccensis] [Musa acuminata]
chr09-42401727-42402048	chr09	42401727	42402048	-	Macma4_09_g26320	42401672	42409133	3' UTR	7246	Os06g0130600	CAG1836378.1 unnamed protein product [Musa acuminata subsp. malaccensis] [Musa acuminata]
chr09-42539938-42540331	chr09	42539938	42540331	+	Macma4_09_g26470	42545199	42546659	3' UTR	-5065	CSE	XP_009418746.1 PREDICTED: caffeoylshikimate esterase [Musa acuminata subsp. malaccensis] [Musa acuminata]
chr09-42793416-42793743	chr09	42793416	42793743	+	Macma4_09_g26810	42792258	42793605	3' UTR	1321	--	RZR92853.1 hypothetical protein BHM03_00021238, partial [Ensete ventricosum]
chr09-43275712-43275975	chr09	43275712	43275975	+	Macma4_09_g27450	43268589	43275929	3' UTR	7254	AERO1	XP_009418840.1 PREDICTED: endoplasmic reticulum oxidoreductin-1 [Musa acuminata subsp. malaccensis] [Musa acuminata]
chr09-44069961-44070255	chr09	44069961	44070255	+	Macma4_09_g28280	44061513	44068050	3' UTR	8595	At1g30440	THU48078.1 hypothetical protein C4D60_Mb09t22440 [Musa balbisiana]
chr09-44228694-44228936	chr09	44228694	44228936	+	Macma4_09_g28450	44232908	44236653	3' UTR	-4093	--	CAG1836578.1 unnamed protein product [Musa acuminata subsp. malaccensis] [Musa acuminata]
chr09-45246787-45247208	chr09	45246787	45247208	-	Macma4_09_g29770	45246755	45248338	3' UTR	1341	NAC100	XP_009419149.1 PREDICTED: NAC domain-containing protein 92-like [Musa acuminata subsp. malaccensis] [Musa acuminata]
chr09-45381723-45382090	chr09	45381723	45382090	+	Macma4_09_g29940	45378645	45379021	3' UTR	3261	--	-
chr09-45554947-45555204	chr09	45554947	45555204	+	Macma4_09_g30270	45553438	45555262	3' UTR	1637	ALS3	XP_009419207.1 PREDICTED: protein ALUMINUM SENSITIVE 3-like [Musa acuminata subsp. malaccensis] [Musa acuminata]
chr09-45571758-45572120	chr09	45571758	45572120	+	Macma4_09_g30320	45568307	45574904	3' UTR	3632	At5g65560	XP_018674084.1 PREDICTED: pentatricopeptide repeat-containing protein At5g65560-like [Musa acuminata subsp. malaccensis] [Musa acuminata]
chr09-45772481-45772870	chr09	45772481	45772870	+	Macma4_09_g30530	45767571	45769824	3' UTR	5104	--	XP_009419242.1 PREDICTED: uncharacterized protein LOC103999266 [Musa acuminata subsp. malaccensis] [Musa acuminata]
chr09-46064804-46065259	chr09	46064804	46065259	-	Macma4_09_g31000	46051930	46062225	3' UTR	-2806	SAMC1	XP_009419300.1 PREDICTED: S-adenosylmethionine carrier 1, chloroplastic/mitochondrial-like [Musa acuminata subsp. malaccensis] [Musa acuminata]
chr09-46199760-46200365	chr09	46199760	46200365	-	Macma4_09_g31170	46174633	46195971	3' UTR	-4091	UBC10	XP_009419317.1 PREDICTED: ubiquitin-conjugating enzyme E2 10-like [Musa acuminata subsp. malaccensis] [Musa acuminata]
chr09-46483712-46484045	chr09	46483712	46484045	+	Macma4_09_g31570	46480753	46483955	3' UTR	3125	NTF2B	XP_009419369.1 PREDICTED: nuclear transport factor 2-like [Musa acuminata subsp. malaccensis] [Musa acuminata]
chr09-46702769-46704131	chr09	46702769	46704131	-	Macma4_09_g31910	46704085	46704816	3' UTR	1366	MKS1	XP_009419409.1 PREDICTED: protein MKS1-like [Musa acuminata subsp. malaccensis] [Musa acuminata]
chr09-46839772-46840192	chr09	46839772	46840192	+	Macma4_09_g32220	46837563	46840177	3' UTR	2419	ABCF4	XP_009419619.1 PREDICTED: ABC transporter F family member 4 [Musa acuminata subsp. malaccensis] [Musa acuminata]
chr09-46865145-46865701	chr09	46865145	46865701	+	Macma4_09_g32260	46861914	46865499	3' UTR	3509	CNGC4	THU48441.1 hypothetical protein C4D60_Mb09t26280 [Musa balbisiana]
chr09-47172947-47174102	chr09	47172947	47174102	+	Macma4_09_g32820	47175877	47177279	3' UTR	-2353	--	XP_009419555.1 PREDICTED: serine/arginine repetitive matrix protein 2-like [Musa acuminata subsp. malaccensis] [Musa acuminata]
chr09-47199526-47200092	chr09	47199526	47200092	-	Macma4_09_g32840	47197476	47197643	3' UTR	-2166	--	THU48493.1 hypothetical protein C4D60_Mb09t26830 [Musa balbisiana]
chr09-47266423-47266709	chr09	47266423	47266709	-	Macma4_09_g32920	47261617	47266576	3' UTR	10	Os12g0154700	XP_018674078.1 PREDICTED: putative germin-like protein 2-1 [Musa acuminata subsp. malaccensis] [Musa acuminata]
chr09-47425359-47425806	chr09	47425359	47425806	-	Macma4_09_g33200	47416917	47419694	3' UTR	-5888	10HGO	XP_018673805.1 PREDICTED: 8-hydroxygeraniol dehydrogenase-like isoform X1 [Musa acuminata subsp. malaccensis] [Musa acuminata]
chr09-47524618-47525037	chr09	47524618	47525037	+	Macma4_09_g33370	47533676	47578864	3' UTR	-8849	smek1	XP_009419500.1 PREDICTED: serine/threonine-protein phosphatase 4 regulatory subunit 3-like isoform X2 [Musa acuminata subsp. malaccensis] [Musa acuminata]
chr04-261017-261588	chr04	261017	261588	-	Macma4_04_g00160	261045	275375	3' UTR	14073	SCD2	XP_009395181.1 PREDICTED: coiled-coil domain-containing protein SCD2 [Musa acuminata subsp. malaccensis] [Musa acuminata]
chr04-289266-289646	chr04	289266	289646	+	Macma4_04_g00170	281856	288052	3' UTR	7600	Uri1	XP_009395177.1 PREDICTED: RNA polymerase II subunit 5-mediating protein homolog isoform X1 [Musa acuminata subsp. malaccensis] [Musa acuminata]
chr04-610951-611228	chr04	610951	611228	-	Macma4_04_g00610	611009	613620	3' UTR	2531	SKIP11	XP_009395122.1 PREDICTED: F-box/kelch-repeat protein SKIP11-like [Musa acuminata subsp. malaccensis] [Musa acuminata]
chr04-630286-630812	chr04	630286	630812	+	Macma4_04_g00640	629251	630600	3' UTR	1298	ATHB-13	CAG1840797.1 unnamed protein product [Musa acuminata subsp. malaccensis] [Musa acuminata]
chr04-769126-769418	chr04	769126	769418	+	Macma4_04_g00740	758817	761958	3' UTR	10455	FAD12	XP_009395096.1 PREDICTED: omega-6 fatty acid desaturase, endoplasmic reticulum isozyme 2-like [Musa acuminata subsp. malaccensis] [Musa acuminata]
chr04-812278-812556	chr04	812278	812556	+	Macma4_04_g00770	800355	812484	3' UTR	12062	Zc3hc1	XP_009395090.1 PREDICTED: uncharacterized protein LOC103980413 isoform X1 [Musa acuminata subsp. malaccensis] [Musa acuminata]
chr04-1621674-1622354	chr04	1621674	1622354	+	Macma4_04_g01780	1620790	1621815	3' UTR	1224	dnaJ	XP_009394970.1 PREDICTED: chaperone protein dnaJ 11, chloroplastic-like [Musa acuminata subsp. malaccensis] [Musa acuminata]
chr04-1878908-1879693	chr04	1878908	1879693	-	Macma4_04_g02100	1879053	1880361	3' UTR	1061	At4g17486	XP_009394943.1 PREDICTED: deSI-like protein At4g17486 [Musa acuminata subsp. malaccensis] [Musa acuminata]
chr04-2304979-2305341	chr04	2304979	2305341	-	Macma4_04_g02620	2304770	2306648	3' UTR	1488	NAC056	XP_009394856.1 PREDICTED: NAC transcription factor 56-like [Musa acuminata subsp. malaccensis] [Musa acuminata]
chr04-2889922-2890321	chr04	2889922	2890321	+	Macma4_04_g03610	2885841	2888139	3' UTR	4280	GH3.8	XP_009394764.1 PREDICTED: probable indole-3-acetic acid-amido synthetase GH3.8 [Musa acuminata subsp. malaccensis] [Musa acuminata]
chr04-3100621-3101006	chr04	3100621	3101006	-	Macma4_04_g03900	3100714	3103310	3' UTR	2497	YLS3	XP_009394719.1 PREDICTED: protein YLS3-like [Musa acuminata subsp. malaccensis] [Musa acuminata]
chr04-3749630-3749962	chr04	3749630	3749962	+	Macma4_04_g04770	3745605	3749852	3' UTR	4191	KAN2	XP_009395313.1 PREDICTED: probable transcription factor KAN2 [Musa acuminata subsp. malaccensis] [Musa acuminata]
chr04-3810513-3810869	chr04	3810513	3810869	-	Macma4_04_g04830	3810513	3814661	3' UTR	3970	RPL13B	XP_009395324.1 PREDICTED: 60S ribosomal protein L13-1 [Musa acuminata subsp. malaccensis] [Musa acuminata]
chr04-3860792-3861132	chr04	3860792	3861132	+	Macma4_04_g04930	3859837	3859974	3' UTR	1125	--	CAG1841206.1 unnamed protein product [Musa acuminata subsp. malaccensis] [Musa acuminata]
chr04-3995151-3995397	chr04	3995151	3995397	-	Macma4_04_g05110	3995961	3998403	3' UTR	3129	phaJ	XP_009395357.1 PREDICTED: uncharacterized protein LOC103980634 [Musa acuminata subsp. malaccensis] [Musa acuminata]
chr04-3995828-3996218	chr04	3995828	3996218	-	Macma4_04_g05110	3995961	3998403	3' UTR	2380	phaJ	XP_009395357.1 PREDICTED: uncharacterized protein LOC103980634 [Musa acuminata subsp. malaccensis] [Musa acuminata]
chr04-4049474-4050841	chr04	4049474	4050841	-	Macma4_04_g05180	4050055	4050976	3' UTR	819	--	CAG1841234.1 unnamed protein product [Musa acuminata subsp. malaccensis] [Musa acuminata]
chr04-4101050-4101984	chr04	4101050	4101984	-	Macma4_04_g05270	4101026	4104198	3' UTR	2681	PUB15	XP_009395374.1 PREDICTED: U-box domain-containing protein 15-like [Musa acuminata subsp. malaccensis] [Musa acuminata]
chr04-4164635-4164941	chr04	4164635	4164941	-	Macma4_04_g05400	4164709	4165232	3' UTR	444	--	CAG1841256.1 unnamed protein product [Musa acuminata subsp. malaccensis] [Musa acuminata]
chr04-4203522-4204040	chr04	4203522	4204040	+	Macma4_04_g05460	4196943	4203883	3' UTR	6838	Atad1	XP_009395395.1 PREDICTED: ATPase family AAA domain-containing protein 1-like [Musa acuminata subsp. malaccensis] [Musa acuminata]
chr04-4295150-4295395	chr04	4295150	4295395	+	Macma4_04_g05600	4294634	4295514	3' UTR	638	AGL62	XP_009395412.1 PREDICTED: agamous-like MADS-box protein AGL61 [Musa acuminata subsp. malaccensis] [Musa acuminata]
chr04-4315938-4316337	chr04	4315938	4316337	-	Macma4_04_g05610	4300391	4312584	3' UTR	-3553	--	XP_009395413.1 PREDICTED: uncharacterized protein LOC103980679 [Musa acuminata subsp. malaccensis] [Musa acuminata]
chr04-4334959-4335387	chr04	4334959	4335387	+	Macma4_04_g05630	4334183	4334565	3' UTR	990	--	THU71794.1 hypothetical protein C4D60_Mb04t05270 [Musa balbisiana]
chr04-4628106-4628427	chr04	4628106	4628427	-	Macma4_04_g06050	4628188	4629743	3' UTR	1477	RPL7D	XP_009395464.1 PREDICTED: 60S ribosomal protein L7-2-like [Musa acuminata subsp. malaccensis] [Musa acuminata]
chr04-4915653-4916024	chr04	4915653	4916024	-	Macma4_04_g06480	4919247	4924078	3' UTR	8240	Os06g0291600	XP_009395513.1 PREDICTED: serine/threonine-protein kinase D6PK [Musa acuminata subsp. malaccensis] [Musa acuminata]
chr04-5406059-5406369	chr04	5406059	5406369	-	Macma4_04_g07240	5406070	5407282	3' UTR	1068	--	CAG1841440.1 unnamed protein product [Musa acuminata subsp. malaccensis] [Musa acuminata]
chr04-5481756-5482046	chr04	5481756	5482046	+	Macma4_04_g07330	5479488	5480706	3' UTR	2413	HOX14	XP_009395622.1 PREDICTED: homeobox-leucine zipper protein HOX12 [Musa acuminata subsp. malaccensis] [Musa acuminata]
chr04-5508678-5509376	chr04	5508678	5509376	-	Macma4_04_g07360	5500359	5502951	3' UTR	-6076	GAF1	XP_009395625.1 PREDICTED: protein indeterminate-domain 2-like [Musa acuminata subsp. malaccensis] [Musa acuminata]
chr04-6197733-6198167	chr04	6197733	6198167	+	Macma4_04_g08480	6197100	6197775	3' UTR	850	--	CAG1841551.1 unnamed protein product [Musa acuminata subsp. malaccensis] [Musa acuminata]
chr04-6288255-6288611	chr04	6288255	6288611	-	Macma4_04_g08660	6288301	6290245	3' UTR	1812	WRKY69	XP_009395741.1 PREDICTED: probable WRKY transcription factor 65 [Musa acuminata subsp. malaccensis] [Musa acuminata]
chr04-6425036-6425374	chr04	6425036	6425374	-	Macma4_04_g08880	6425135	6428535	3' UTR	3330	TBL1	XP_009395765.1 PREDICTED: protein trichome birefringence-like 42 [Musa acuminata subsp. malaccensis] [Musa acuminata]
chr04-6562212-6562469	chr04	6562212	6562469	+	Macma4_04_g09080	6559176	6562530	3' UTR	3164	MPPbeta	XP_009395786.1 PREDICTED: probable mitochondrial-processing peptidase subunit beta, mitochondrial [Musa acuminata subsp. malaccensis] [Musa acuminata]
chr04-7015391-7015913	chr04	7015391	7015913	-	Macma4_04_g09820	7015341	7018870	3' UTR	3218	PCMP-E90	XP_009395862.2 PREDICTED: pentatricopeptide repeat-containing protein At3g02330 [Musa acuminata subsp. malaccensis] [Musa acuminata]
chr04-7045618-7045957	chr04	7045618	7045957	+	Macma4_04_g09880	7040865	7044084	3' UTR	4922	At2g24580	THU72162.1 hypothetical protein C4D60_Mb04t09210 [Musa balbisiana]
chr04-7292466-7292720	chr04	7292466	7292720	+	Macma4_04_g10180	7288899	7291574	3' UTR	3694	At4g39110	XP_009395911.1 PREDICTED: probable receptor-like protein kinase At4g39110 [Musa acuminata subsp. malaccensis] [Musa acuminata]
chr04-7426729-7427103	chr04	7426729	7427103	+	Macma4_04_g10300	7424898	7427308	3' UTR	2018	SKIP11	XP_018680678.1 PREDICTED: F-box/kelch-repeat protein SKIP11-like isoform X1 [Musa acuminata subsp. malaccensis] [Musa acuminata]
chr04-7549853-7550127	chr04	7549853	7550127	-	Macma4_04_g10480	7550621	7556527	3' UTR	6537	SS2	THU72208.1 hypothetical protein C4D60_Mb04t09670 [Musa balbisiana]
chr04-7631858-7632196	chr04	7631858	7632196	+	Macma4_04_g10640	7631372	7632134	3' UTR	655	--	XP_009395975.1 PREDICTED: uncharacterized protein LOC103981098 [Musa acuminata subsp. malaccensis] [Musa acuminata]
chr04-8623129-8623406	chr04	8623129	8623406	-	Macma4_04_g12140	8623232	8623660	3' UTR	393	--	-
chr04-8787288-8787651	chr04	8787288	8787651	-	Macma4_04_g12310	8782518	8783723	3' UTR	-3746	GSTF12	XP_009396141.2 PREDICTED: glutathione S-transferase F12 [Musa acuminata subsp. malaccensis] [Musa acuminata]
chr04-8906682-8906982	chr04	8906682	8906982	-	Macma4_04_g12450	8896071	8898536	3' UTR	-8296	VPS41	XP_009396153.1 PREDICTED: vacuolar protein sorting-associated protein 41 homolog isoform X2 [Musa acuminata subsp. malaccensis] [Musa acuminata]
chr04-8950378-8950808	chr04	8950378	8950808	-	Macma4_04_g12510	8943934	8964559	3' UTR	13966	--	XP_009396162.2 PREDICTED: uncharacterized protein LOC103981234 [Musa acuminata subsp. malaccensis] [Musa acuminata]
chr04-9018981-9019375	chr04	9018981	9019375	-	Macma4_04_g12600	9019925	9021495	3' UTR	2317	XTH32	XP_009396169.1 PREDICTED: probable xyloglucan endotransglucosylase/hydrolase protein 32 isoform X1 [Musa acuminata subsp. malaccensis] [Musa acuminata]
chr04-9273460-9274160	chr04	9273460	9274160	-	Macma4_04_g12750	9277087	9278472	3' UTR	4662	--	-
chr04-9353323-9353590	chr04	9353323	9353590	+	Macma4_04_g12860	9350097	9352461	3' UTR	3359	--	CAG1841958.1 unnamed protein product [Musa acuminata subsp. malaccensis] [Musa acuminata]
chr04-9675484-9675826	chr04	9675484	9675826	-	Macma4_04_g13260	9676933	9679838	3' UTR	4183	At5g10810	XP_018680024.1 PREDICTED: enhancer of rudimentary homolog isoform X1 [Musa acuminata subsp. malaccensis] [Musa acuminata]
chr04-10141431-10142132	chr04	10141431	10142132	-	Macma4_04_g13790	10143584	10145366	3' UTR	3585	NRT2.3	XP_009396316.1 PREDICTED: high-affinity nitrate transporter 2.3-like [Musa acuminata subsp. malaccensis] [Musa acuminata]
chr04-10181278-10181603	chr04	10181278	10181603	-	Macma4_04_g13880	10184220	10185415	3' UTR	3975	PM19L	XP_009396324.1 PREDICTED: uncharacterized protein LOC103981346 [Musa acuminata subsp. malaccensis] [Musa acuminata]
chr04-10553264-10554258	chr04	10553264	10554258	+	Macma4_04_g14330	10552466	10553770	3' UTR	1295	ZFP6	XP_009396370.1 PREDICTED: zinc finger protein 6-like [Musa acuminata subsp. malaccensis] [Musa acuminata]
chr04-10835609-10837377	chr04	10835609	10837377	-	Macma4_04_g14740	10836320	10836920	3' UTR	427	--	CAG1842138.1 unnamed protein product [Musa acuminata subsp. malaccensis] [Musa acuminata]
chr04-11130218-11130463	chr04	11130218	11130463	+	Macma4_04_g15140	11135407	11137892	3' UTR	-5067	BHLH25	XP_018681044.1 PREDICTED: transcription factor bHLH18-like [Musa acuminata subsp. malaccensis] [Musa acuminata]
chr04-11653848-11654177	chr04	11653848	11654177	+	Macma4_04_g15770	11645109	11654026	3' UTR	8903	MDIS2	XP_009396516.1 PREDICTED: protein MALE DISCOVERER 2-like isoform X1 [Musa acuminata subsp. malaccensis] [Musa acuminata]
chr04-11679853-11680318	chr04	11679853	11680318	-	Macma4_04_g15780	11679937	11684932	3' UTR	4847	CIPK19	XP_009396519.1 PREDICTED: CBL-interacting protein kinase 19-like [Musa acuminata subsp. malaccensis] [Musa acuminata]
chr04-12359206-12360036	chr04	12359206	12360036	+	Macma4_04_g16350	12357333	12359895	3' UTR	2288	--	XP_009386631.1 PREDICTED: uncharacterized protein LOC103973714 [Musa acuminata subsp. malaccensis] [Musa acuminata]
chr04-17351896-17352196	chr04	17351896	17352196	+	Macma4_04_g17060	17338952	17352153	3' UTR	13094	BTR1	XP_009385684.1 PREDICTED: protein BTR1 isoform X1 [Musa acuminata subsp. malaccensis] [Musa acuminata]
chr04-18449421-18449984	chr04	18449421	18449984	-	Macma4_04_g17210	18449508	18450416	3' UTR	714	--	THU72768.1 hypothetical protein C4D60_Mb04t15670 [Musa balbisiana]
chr04-18938999-18939332	chr04	18938999	18939332	-	Macma4_04_g17480	18938969	18944119	3' UTR	4954	Mge1	XP_009386762.1 PREDICTED: uncharacterized protein LOC103973827 isoform X1 [Musa acuminata subsp. malaccensis] [Musa acuminata]
chr04-19783933-19784206	chr04	19783933	19784206	+	Macma4_04_g17560	19777003	19784503	3' UTR	7066	CUL1	XP_009387509.1 PREDICTED: cullin-1-like [Musa acuminata subsp. malaccensis] [Musa acuminata]
chr04-21381898-21382342	chr04	21381898	21382342	+	Macma4_04_g17770	21374530	21409338	3' UTR	7590	NOI4	RZS19419.1 hypothetical protein BHM03_00051818, partial [Ensete ventricosum]
chr04-21408983-21409675	chr04	21408983	21409675	+	Macma4_04_g17780	21415294	21424670	3' UTR	-5965	NRAMP3	XP_009387822.1 PREDICTED: metal transporter Nramp3 [Musa acuminata subsp. malaccensis] [Musa acuminata]
chr04-22093221-22093552	chr04	22093221	22093552	-	Macma4_04_g17870	22093032	22097532	3' UTR	4146	SKP2A	XP_009387409.1 PREDICTED: F-box protein SKP2A [Musa acuminata subsp. malaccensis] [Musa acuminata]
chr04-22941318-22942484	chr04	22941318	22942484	-	Macma4_04_g18030	22932299	22933957	3' UTR	-7944	--	XP_009396819.1 PREDICTED: uncharacterized protein LOC103981801 [Musa acuminata subsp. malaccensis] [Musa acuminata]
chr04-23208189-23208477	chr04	23208189	23208477	+	Macma4_04_g18190	23198038	23208732	3' UTR	10295	SERGT1	XP_009396804.1 PREDICTED: uncharacterized protein LOC103981789 [Musa acuminata subsp. malaccensis] [Musa acuminata]
chr04-23677816-23678348	chr04	23677816	23678348	+	Macma4_04_g18440	23670400	23675079	3' UTR	7682	LAX2	XP_009396772.1 PREDICTED: uncharacterized protein LOC103981765 [Musa acuminata subsp. malaccensis] [Musa acuminata]
chr04-23703060-23703357	chr04	23703060	23703357	+	Macma4_04_g18460	23694953	23703478	3' UTR	8255	--	CAG1842504.1 unnamed protein product [Musa acuminata subsp. malaccensis] [Musa acuminata]
chr04-24881099-24881418	chr04	24881099	24881418	+	Macma4_04_g18740	24880267	24881546	3' UTR	991	PTI6	XP_009396877.1 PREDICTED: pathogenesis-related genes transcriptional activator PTI6-like [Musa acuminata subsp. malaccensis] [Musa acuminata]
chr04-25135580-25135932	chr04	25135580	25135932	-	Macma4_04_g18950	25135721	25137114	3' UTR	1358	CHI	XP_009396862.1 PREDICTED: chalcone--flavonone isomerase [Musa acuminata subsp. malaccensis] [Musa acuminata]
chr04-26802824-26803208	chr04	26802824	26803208	-	Macma4_04_g19550	26802955	26821887	3' UTR	18871	EXO84B	XP_009396912.1 PREDICTED: exocyst complex component EXO84B [Musa acuminata subsp. malaccensis] [Musa acuminata]
chr04-26975768-26976031	chr04	26975768	26976031	-	Macma4_04_g19650	26977142	26988853	3' UTR	12954	ELF5	XP_009396942.1 PREDICTED: formin-like protein 5 [Musa acuminata subsp. malaccensis] [Musa acuminata]
chr04-27315119-27315514	chr04	27315119	27315514	+	Macma4_04_g19780	27311607	27314419	3' UTR	3709	NPF2.13	XP_009397036.1 PREDICTED: protein NRT1/ PTR FAMILY 2.13-like [Musa acuminata subsp. malaccensis] [Musa acuminata]
chr04-27602855-27603136	chr04	27602855	27603136	+	Macma4_04_g19910	27596160	27603108	3' UTR	6835	RD21B	XP_009397024.1 PREDICTED: low-temperature-induced cysteine proteinase [Musa acuminata subsp. malaccensis] [Musa acuminata]
chr04-27929990-27930366	chr04	27929990	27930366	+	Macma4_04_g20110	27926273	27929545	3' UTR	3905	At1g28695	XP_009397048.1 PREDICTED: uncharacterized protein LOC103981989 [Musa acuminata subsp. malaccensis] [Musa acuminata]
chr04-28534303-28534638	chr04	28534303	28534638	+	Macma4_04_g20450	28533647	28534675	3' UTR	823	--	XP_009396975.1 PREDICTED: uncharacterized protein LOC103981932 [Musa acuminata subsp. malaccensis] [Musa acuminata]
chr04-28679231-28680092	chr04	28679231	28680092	-	Macma4_04_g20520	28666427	28668426	3' UTR	-11235	At5g65660	XP_009396968.1 PREDICTED: uncharacterized protein At5g65660 [Musa acuminata subsp. malaccensis] [Musa acuminata]
chr04-29321939-29322223	chr04	29321939	29322223	+	Macma4_04_g20820	29316807	29323289	3' UTR	5274	PTAC6	XP_009385340.1 PREDICTED: uncharacterized protein LOC103972724 [Musa acuminata subsp. malaccensis] [Musa acuminata]
chr04-29486629-29487144	chr04	29486629	29487144	+	Macma4_04_g20960	29484397	29487237	3' UTR	2489	AMT2-1	XP_009397096.1 PREDICTED: ammonium transporter 2 member 1-like [Musa acuminata subsp. malaccensis] [Musa acuminata]
chr04-29669845-29670094	chr04	29669845	29670094	+	Macma4_04_g21100	29659420	29670454	3' UTR	10549	SAMC2	XP_009397104.1 PREDICTED: calcium-binding mitochondrial carrier protein SCaMC-1-like [Musa acuminata subsp. malaccensis] [Musa acuminata]
chr04-29778879-29779379	chr04	29778879	29779379	+	Macma4_04_g21170	29777618	29779327	3' UTR	1511	MYB93	XP_009397118.1 PREDICTED: transcription factor MYB39-like [Musa acuminata subsp. malaccensis] [Musa acuminata]
chr04-30040573-30040842	chr04	30040573	30040842	+	Macma4_04_g21440	30038241	30040852	3' UTR	2466	FAX4	XP_009393942.1 PREDICTED: protein FATTY ACID EXPORT 4, chloroplastic [Musa acuminata subsp. malaccensis] [Musa acuminata]
chr04-30108701-30109017	chr04	30108701	30109017	+	Macma4_04_g21500	30107355	30109095	3' UTR	1504	ADT3	XP_009393933.1 PREDICTED: arogenate dehydratase 3, chloroplastic-like [Musa acuminata subsp. malaccensis] [Musa acuminata]
chr04-31613255-31613777	chr04	31613255	31613777	+	Macma4_04_g23170	31611239	31613497	3' UTR	2277	PCMP-E16	XP_009415841.1 PREDICTED: pentatricopeptide repeat-containing protein At5g39350 [Musa acuminata subsp. malaccensis] [Musa acuminata]
chr04-31666475-31666946	chr04	31666475	31666946	+	Macma4_04_g23240	31662148	31665743	3' UTR	4562	--	XP_009409422.1 PREDICTED: remorin-like [Musa acuminata subsp. malaccensis] [Musa acuminata]
chr04-31786455-31786767	chr04	31786455	31786767	-	Macma4_04_g23380	31772733	31783002	3' UTR	-3609	trappc13	CAG1842964.1 unnamed protein product, partial [Musa acuminata subsp. malaccensis] [Musa acuminata]
chr04-31833747-31834443	chr04	31833747	31834443	-	Macma4_04_g23460	31833625	31837720	3' UTR	3625	Os10g0493600	XP_009402637.1 PREDICTED: alpha-galactosidase-like [Musa acuminata subsp. malaccensis] [Musa acuminata]
chr04-32146075-32146480	chr04	32146075	32146480	-	Macma4_04_g23880	32146219	32147550	3' UTR	1273	--	XP_009412242.1 PREDICTED: protein GDAP2 homolog [Musa acuminata subsp. malaccensis] [Musa acuminata]
chr04-32289524-32289873	chr04	32289524	32289873	+	Macma4_04_g24080	32286230	32290099	3' UTR	3468	LAX2	XP_009413688.1 PREDICTED: auxin transporter-like protein 2 [Musa acuminata subsp. malaccensis] [Musa acuminata]
chr04-32358809-32359156	chr04	32358809	32359156	-	Macma4_04_g24130	32358979	32359706	3' UTR	724	--	CAG1843041.1 unnamed protein product [Musa acuminata subsp. malaccensis] [Musa acuminata]
chr04-32472616-32473273	chr04	32472616	32473273	-	Macma4_04_g24270	32475736	32477230	3' UTR	4286	FD	XP_009390992.1 PREDICTED: bZIP transcription factor 27-like [Musa acuminata subsp. malaccensis] [Musa acuminata]
chr04-32475696-32476331	chr04	32475696	32476331	-	Macma4_04_g24270	32475736	32477230	3' UTR	1217	FD	XP_009390992.1 PREDICTED: bZIP transcription factor 27-like [Musa acuminata subsp. malaccensis] [Musa acuminata]
chr04-32501897-32502217	chr04	32501897	32502217	-	Macma4_04_g24340	32502427	32505403	3' UTR	3346	DPMS1	XP_009390924.1 PREDICTED: probable dolichol-phosphate mannosyltransferase [Musa acuminata subsp. malaccensis] [Musa acuminata]
chr04-32549262-32549678	chr04	32549262	32549678	-	Macma4_04_g24390	32555728	32559804	3' UTR	10334	PBL21	XP_009390872.1 PREDICTED: serine/threonine-protein kinase CDL1 [Musa acuminata subsp. malaccensis] [Musa acuminata]
chr04-32555894-32556471	chr04	32555894	32556471	-	Macma4_04_g24390	32555728	32559804	3' UTR	3622	PBL21	XP_009390872.1 PREDICTED: serine/threonine-protein kinase CDL1 [Musa acuminata subsp. malaccensis] [Musa acuminata]
chr04-32609935-32610250	chr04	32609935	32610250	+	Macma4_04_g24470	32613218	32619023	3' UTR	-3126	MSSP2	CAG1843073.1 unnamed protein product [Musa acuminata subsp. malaccensis] [Musa acuminata]
chr04-32769762-32770510	chr04	32769762	32770510	-	Macma4_04_g24670	32770107	32770999	3' UTR	863	JAL3	XP_009391798.2 PREDICTED: jacalin-related lectin 3-like [Musa acuminata subsp. malaccensis] [Musa acuminata]
chr04-32817161-32817532	chr04	32817161	32817532	-	Macma4_04_g24760	32817677	32819389	3' UTR	2043	XTH32	XP_009390370.1 PREDICTED: xyloglucan endotransglucosylase/hydrolase protein 31-like [Musa acuminata subsp. malaccensis] [Musa acuminata]
chr04-32976019-32976342	chr04	32976019	32976342	-	Macma4_04_g24920	32976066	32982178	3' UTR	5998	--	XP_009390285.1 PREDICTED: probable alpha-1,6-mannosyltransferase MNN10 [Musa acuminata subsp. malaccensis] [Musa acuminata]
chr04-33360438-33360726	chr04	33360438	33360726	+	Macma4_04_g25370	33356474	33360671	3' UTR	4108	BEL1	XP_009389789.1 PREDICTED: homeobox protein BEL1 homolog [Musa acuminata subsp. malaccensis] [Musa acuminata]
chr04-33567121-33567455	chr04	33567121	33567455	-	Macma4_04_g25650	33567250	33568302	3' UTR	1014	HSFB2C	XP_009391581.1 PREDICTED: heat stress transcription factor B-2b-like [Musa acuminata subsp. malaccensis] [Musa acuminata]
chr04-33583729-33584045	chr04	33583729	33584045	+	Macma4_04_g25670	33581551	33582554	3' UTR	2336	DOF1	XP_009389460.1 PREDICTED: dof zinc finger protein DOF4.6-like isoform X2 [Musa acuminata subsp. malaccensis] [Musa acuminata]
chr04-33681078-33681453	chr04	33681078	33681453	+	Macma4_04_g25830	33676914	33681452	3' UTR	4351	CYTB5-E	XP_009389266.1 PREDICTED: cytochrome b5 [Musa acuminata subsp. malaccensis] [Musa acuminata]
chr04-33719192-33719897	chr04	33719192	33719897	+	Macma4_04_g25860	33715470	33719739	3' UTR	4074	GT-2	XP_009389196.1 PREDICTED: trihelix transcription factor GTL1-like isoform X1 [Musa acuminata subsp. malaccensis] [Musa acuminata]
chr04-33946735-33947072	chr04	33946735	33947072	-	Macma4_04_g26100	33946658	33948434	3' UTR	1531	HAT4	XP_009388885.1 PREDICTED: homeobox-leucine zipper protein HAT4 [Musa acuminata subsp. malaccensis] [Musa acuminata]
chr04-34010790-34011042	chr04	34010790	34011042	+	Macma4_04_g26160	34006171	34011021	3' UTR	4745	R3HDM1	XP_009388814.1 PREDICTED: uncharacterized protein LOC103975543 [Musa acuminata subsp. malaccensis] [Musa acuminata]
chr04-34298463-34298797	chr04	34298463	34298797	+	Macma4_04_g26560	34296118	34298935	3' UTR	2512	MBF1B	XP_009388220.1 PREDICTED: multiprotein-bridging factor 1b-like [Musa acuminata subsp. malaccensis] [Musa acuminata]
chr04-34633181-34633432	chr04	34633181	34633432	-	Macma4_04_g26980	34633126	34637287	3' UTR	3981	PMIR1	XP_009382993.1 PREDICTED: protein PLASTID MOVEMENT IMPAIRED 1-RELATED 1 [Musa acuminata subsp. malaccensis] [Musa acuminata]
chr04-34664921-34665179	chr04	34664921	34665179	+	Macma4_04_g27040	34663127	34665661	3' UTR	1923	sys1	XP_009382270.1 PREDICTED: protein SYS1 homolog isoform X1 [Musa acuminata subsp. malaccensis] [Musa acuminata]
chr04-34808563-34808823	chr04	34808563	34808823	+	Macma4_04_g27260	34802717	34807573	3' UTR	5976	ASF1A	XP_009380277.1 PREDICTED: probable histone chaperone ASF1A [Musa acuminata subsp. malaccensis] [Musa acuminata]
chr04-35461293-35461638	chr04	35461293	35461638	+	Macma4_04_g28050	35457373	35461738	3' UTR	4092	EDE1	XP_009398766.1 PREDICTED: protein ENDOSPERM DEFECTIVE 1-like [Musa acuminata subsp. malaccensis] [Musa acuminata]
chr04-35494891-35495238	chr04	35494891	35495238	+	Macma4_04_g28110	35491145	35496326	3' UTR	3919	--	XP_009398758.1 PREDICTED: uncharacterized protein LOC103983261 [Musa acuminata subsp. malaccensis] [Musa acuminata]
chr04-35539018-35539370	chr04	35539018	35539370	+	Macma4_04_g28200	35536931	35538565	3' UTR	2263	MYB61	XP_009398742.1 PREDICTED: myb-related protein Hv33-like [Musa acuminata subsp. malaccensis] [Musa acuminata]
chr04-35780791-35781439	chr04	35780791	35781439	+	Macma4_04_g28540	35774876	35781202	3' UTR	6239	--	XP_009398706.1 PREDICTED: uncharacterized protein LOC103983225 isoform X1 [Musa acuminata subsp. malaccensis] [Musa acuminata]
chr04-36178861-36179136	chr04	36178861	36179136	-	Macma4_04_g29060	36178850	36180338	3' UTR	1340	Os06g0652400	CAG1843522.1 unnamed protein product [Musa acuminata subsp. malaccensis] [Musa acuminata]
chr04-36224295-36225478	chr04	36224295	36225478	+	Macma4_04_g29150	36218554	36224924	3' UTR	6332	Os04g0656100	XP_009398632.1 PREDICTED: plasma membrane ATPase-like [Musa acuminata subsp. malaccensis] [Musa acuminata]
chr04-36551956-36552263	chr04	36551956	36552263	-	Macma4_04_g29520	36556553	36557626	3' UTR	5517	ATL4	XP_009398572.1 PREDICTED: E3 ubiquitin-protein ligase ATL4-like [Musa acuminata subsp. malaccensis] [Musa acuminata]
chr04-36699252-36699517	chr04	36699252	36699517	+	Macma4_04_g29700	36697982	36698368	3' UTR	1402	--	CAG1843581.1 unnamed protein product [Musa acuminata subsp. malaccensis] [Musa acuminata]
chr04-36942484-36942894	chr04	36942484	36942894	-	Macma4_04_g29970	36939185	36939780	3' UTR	-2909	--	THU73980.1 hypothetical protein C4D60_Mb04t28540 [Musa balbisiana]
chr04-37148074-37148397	chr04	37148074	37148397	-	Macma4_04_g30270	37148196	37149934	3' UTR	1699	BRG1	XP_009398480.1 PREDICTED: BOI-related E3 ubiquitin-protein ligase 1 [Musa acuminata subsp. malaccensis] [Musa acuminata]
chr04-37175195-37175572	chr04	37175195	37175572	-	Macma4_04_g30300	37175185	37182039	3' UTR	6656	AGD8	XP_009398473.1 PREDICTED: probable ADP-ribosylation factor GTPase-activating protein AGD9 isoform X1 [Musa acuminata subsp. malaccensis] [Musa acuminata]
chr04-37450067-37450757	chr04	37450067	37450757	+	Macma4_04_g30610	37446158	37449333	3' UTR	4254	RPL23A	XP_009398435.1 PREDICTED: 60S ribosomal protein L23A [Musa acuminata subsp. malaccensis] [Musa acuminata]
chr04-37695260-37695637	chr04	37695260	37695637	+	Macma4_04_g30910	37688868	37693557	3' UTR	6580	--	XP_009398394.1 PREDICTED: uncharacterized protein C6C3.02c-like isoform X2 [Musa acuminata subsp. malaccensis] [Musa acuminata]
chr04-37803065-37803551	chr04	37803065	37803551	-	Macma4_04_g31110	37791179	37800764	3' UTR	-2544	MET1B	XP_018679788.1 PREDICTED: DNA (cytosine-5)-methyltransferase 1B-like [Musa acuminata subsp. malaccensis] [Musa acuminata]
chr04-38181357-38181645	chr04	38181357	38181645	+	Macma4_04_g31470	38180412	38181594	3' UTR	1089	LATE	XP_009398333.1 PREDICTED: zinc finger protein KNUCKLES-like [Musa acuminata subsp. malaccensis] [Musa acuminata]
chr04-38196789-38197119	chr04	38196789	38197119	+	Macma4_04_g31510	38194259	38197018	3' UTR	2695	At5g46170	XP_009398331.1 PREDICTED: F-box protein At5g46170-like [Musa acuminata subsp. malaccensis] [Musa acuminata]
chr04-38468377-38468728	chr04	38468377	38468728	+	Macma4_04_g31950	38465503	38469107	3' UTR	3049	WRKY57	XP_009398273.1 PREDICTED: probable WRKY transcription factor 57 [Musa acuminata subsp. malaccensis] [Musa acuminata]
chr04-39348324-39348847	chr04	39348324	39348847	+	Macma4_04_g33330	39347691	39348585	3' UTR	894	At4g12490	XP_018680072.1 PREDICTED: 14 kDa proline-rich protein DC2.15-like [Musa acuminata subsp. malaccensis] [Musa acuminata]
chr04-39435277-39435666	chr04	39435277	39435666	-	Macma4_04_g33490	39435099	39439721	3' UTR	4250	GT-2	XP_009398094.1 PREDICTED: trihelix transcription factor GTL1-like isoform X1 [Musa acuminata subsp. malaccensis] [Musa acuminata]
chr04-39765915-39766197	chr04	39765915	39766197	+	Macma4_04_g33930	39768114	39768765	3' UTR	-2058	--	CAG1843983.1 unnamed protein product [Musa acuminata subsp. malaccensis] [Musa acuminata]
chr04-39915248-39915563	chr04	39915248	39915563	+	Macma4_04_g34120	39908232	39915544	3' UTR	7173	CYP86B1	XP_018680117.1 PREDICTED: cytochrome P450 86B1-like [Musa acuminata subsp. malaccensis] [Musa acuminata]
chr04-40562933-40563195	chr04	40562933	40563195	+	Macma4_04_g35080	40565067	40566936	3' UTR	-2003	TUBB	THU74445.1 hypothetical protein C4D60_Mb04t33440 [Musa balbisiana]
chr04-40895185-40895586	chr04	40895185	40895586	-	Macma4_04_g35670	40895231	40897282	3' UTR	1897	EARLI1	XP_009397884.1 PREDICTED: 14 kDa proline-rich protein DC2.15-like [Musa acuminata subsp. malaccensis] [Musa acuminata]
chr04-41069473-41070206	chr04	41069473	41070206	-	Macma4_04_g36000	41072549	41074541	3' UTR	4702	DOF1	XP_009397850.1 PREDICTED: dof zinc finger protein DOF4.6 isoform X1 [Musa acuminata subsp. malaccensis] [Musa acuminata]
chr04-41142742-41143548	chr04	41142742	41143548	+	Macma4_04_g36150	41140494	41143708	3' UTR	2651	--	XP_009397830.1 PREDICTED: uncharacterized protein LOC103982586 [Musa acuminata subsp. malaccensis] [Musa acuminata]
chr04-41753611-41753957	chr04	41753611	41753957	+	Macma4_04_g37180	41749561	41753640	3' UTR	4223	CNGC5	XP_009398871.1 PREDICTED: probable cyclic nucleotide-gated ion channel 5 isoform X1 [Musa acuminata subsp. malaccensis] [Musa acuminata]
chr04-41928323-41928653	chr04	41928323	41928653	-	Macma4_04_g37380	41929339	41933629	3' UTR	5141	LPPD	CAG1844318.1 unnamed protein product [Musa acuminata subsp. malaccensis] [Musa acuminata]
chr04-42148074-42148450	chr04	42148074	42148450	+	Macma4_04_g37800	42147781	42148468	3' UTR	481	--	CAG1844359.1 unnamed protein product [Musa acuminata subsp. malaccensis] [Musa acuminata]
chr04-42413809-42414091	chr04	42413809	42414091	+	Macma4_04_g38260	42410795	42414029	3' UTR	3155	Bp10	XP_009397600.1 PREDICTED: L-ascorbate oxidase homolog [Musa acuminata subsp. malaccensis] [Musa acuminata]
chr04-42414324-42414623	chr04	42414324	42414623	+	Macma4_04_g38260	42410795	42414029	3' UTR	3678	Bp10	XP_009397600.1 PREDICTED: L-ascorbate oxidase homolog [Musa acuminata subsp. malaccensis] [Musa acuminata]
chr04-42476754-42477064	chr04	42476754	42477064	+	Macma4_04_g38360	42480666	42488676	3' UTR	-3757	BSK1	XP_009397594.1 PREDICTED: probable serine/threonine-protein kinase At4g35230 [Musa acuminata subsp. malaccensis] [Musa acuminata]
chr04-42512088-42512378	chr04	42512088	42512378	+	Macma4_04_g38420	42506238	42512271	3' UTR	5995	MCD1	XP_009397590.1 PREDICTED: protein MULTIPLE CHLOROPLAST DIVISION SITE 1 isoform X2 [Musa acuminata subsp. malaccensis] [Musa acuminata]
chr04-43087324-43087640	chr04	43087324	43087640	-	Macma4_04_g39410	43091706	43095431	3' UTR	7949	At5g60050	XP_009397488.1 PREDICTED: BTB/POZ domain-containing protein At5g60050-like [Musa acuminata subsp. malaccensis] [Musa acuminata]
chr04-43154149-43154467	chr04	43154149	43154467	+	Macma4_04_g39520	43153687	43154369	3' UTR	621	--	CAG1844529.1 unnamed protein product [Musa acuminata subsp. malaccensis] [Musa acuminata]
chr04-43572074-43572426	chr04	43572074	43572426	-	Macma4_04_g40270	43569572	43570144	3' UTR	-2106	ATL70	XP_009397427.1 PREDICTED: RING-H2 finger protein ATL70-like [Musa acuminata subsp. malaccensis] [Musa acuminata]
chr04-43668919-43669288	chr04	43668919	43669288	+	Macma4_04_g40370	43666737	43669338	3' UTR	2366	At5g46170	XP_009397406.1 PREDICTED: F-box protein At5g46170-like [Musa acuminata subsp. malaccensis] [Musa acuminata]
chr04-43775081-43775529	chr04	43775081	43775529	+	Macma4_04_g40560	43770396	43775496	3' UTR	4909	GHR1	XP_009397386.1 PREDICTED: probable LRR receptor-like serine/threonine-protein kinase At4g20940 isoform X1 [Musa acuminata subsp. malaccensis] [Musa acuminata]
chr04-43889293-43889747	chr04	43889293	43889747	+	Macma4_04_g40730	43887096	43888084	3' UTR	2424	OsI_24078	XP_009397354.1 PREDICTED: protein G1-like1 [Musa acuminata subsp. malaccensis] [Musa acuminata]
chr04-44248882-44249155	chr04	44248882	44249155	-	Macma4_04_g41450	44242430	44245189	3' UTR	-3829	--	XP_009397281.1 PREDICTED: uncharacterized protein LOC103982171 [Musa acuminata subsp. malaccensis] [Musa acuminata]
chr04-44569923-44570262	chr04	44569923	44570262	-	Macma4_04_g41900	44570353	44570640	3' UTR	548	--	CAG1844763.1 unnamed protein product [Musa acuminata subsp. malaccensis] [Musa acuminata]
chr04-44577715-44578729	chr04	44577715	44578729	+	Macma4_04_g41960	44575214	44578432	3' UTR	3008	RNP1	XP_009397214.1 PREDICTED: heterogeneous nuclear ribonucleoprotein 1 isoform X1 [Musa acuminata subsp. malaccensis] [Musa acuminata]
chr05-132902-133219	chr05	132902	133219	-	Macma4_05_g00090	132869	137187	3' UTR	4127	GSVIVT00026920001	XP_009399273.1 PREDICTED: probable polygalacturonase [Musa acuminata subsp. malaccensis] [Musa acuminata]
chr05-375085-375497	chr05	375085	375497	-	Macma4_05_g00480	375165	380481	3' UTR	5190	At1g30440	XP_009399234.1 PREDICTED: BTB/POZ domain-containing protein At1g30440 [Musa acuminata subsp. malaccensis] [Musa acuminata]
chr05-586868-587760	chr05	586868	587760	-	Macma4_05_g00810	587749	592464	3' UTR	5150	D6PKL1	XP_009399199.1 PREDICTED: serine/threonine-protein kinase D6PKL1-like [Musa acuminata subsp. malaccensis] [Musa acuminata]
chr05-1020534-1020889	chr05	1020534	1020889	+	Macma4_05_g01560	1014387	1019704	3' UTR	6324	At5g07830	CAG1837204.1 unnamed protein product [Musa acuminata subsp. malaccensis] [Musa acuminata]
chr05-1033971-1034366	chr05	1033971	1034366	-	Macma4_05_g01580	1033216	1036550	3' UTR	2382	--	CAG1837206.1 unnamed protein product [Musa acuminata subsp. malaccensis] [Musa acuminata]
chr05-1034856-1035184	chr05	1034856	1035184	-	Macma4_05_g01580	1033216	1036550	3' UTR	1530	--	CAG1837206.1 unnamed protein product [Musa acuminata subsp. malaccensis] [Musa acuminata]
chr05-1087201-1087656	chr05	1087201	1087656	-	Macma4_05_g01660	1072345	1084104	3' UTR	-3324	POLK	XP_009399105.1 PREDICTED: DNA polymerase kappa isoform X2 [Musa acuminata subsp. malaccensis] [Musa acuminata]
chr05-1324096-1324447	chr05	1324096	1324447	-	Macma4_05_g02010	1324100	1335028	3' UTR	10757	KIN8B	XP_009399074.1 PREDICTED: kinesin-like protein KIN-8B [Musa acuminata subsp. malaccensis] [Musa acuminata]
chr05-1487015-1487335	chr05	1487015	1487335	+	Macma4_05_g02230	1486703	1487344	3' UTR	472	--	CAG1837271.1 unnamed protein product [Musa acuminata subsp. malaccensis] [Musa acuminata]
chr05-1541379-1542131	chr05	1541379	1542131	-	Macma4_05_g02310	1541335	1543657	3' UTR	1902	PLP3	XP_009399049.1 PREDICTED: patatin-like protein 3 [Musa acuminata subsp. malaccensis] [Musa acuminata]
chr05-1693892-1694126	chr05	1693892	1694126	+	Macma4_05_g02530	1691599	1694053	3' UTR	2410	NCED	XP_009399013.1 PREDICTED: 9-cis-epoxycarotenoid dioxygenase, chloroplastic-like [Musa acuminata subsp. malaccensis] [Musa acuminata]
chr05-1725540-1725872	chr05	1725540	1725872	-	Macma4_05_g02550	1714669	1719427	3' UTR	-6279	NFYA10	XP_009399008.1 PREDICTED: nuclear transcription factor Y subunit A-10 isoform X1 [Musa acuminata subsp. malaccensis] [Musa acuminata]
chr05-1850198-1851169	chr05	1850198	1851169	+	Macma4_05_g02720	1844745	1850699	3' UTR	5938	At3g03770	XP_009398994.1 PREDICTED: probable inactive leucine-rich repeat receptor-like protein kinase At3g03770 [Musa acuminata subsp. malaccensis] [Musa acuminata]
chr05-2324903-2325294	chr05	2324903	2325294	+	Macma4_05_g03130	2328088	2348401	3' UTR	-2990	COG1	XP_009399375.1 PREDICTED: conserved oligomeric Golgi complex subunit 1-like [Musa acuminata subsp. malaccensis] [Musa acuminata]
chr05-2458442-2458684	chr05	2458442	2458684	-	Macma4_05_g03320	2458505	2461121	3' UTR	2558	Os08g0159800	XP_018682265.1 PREDICTED: zinc finger CCCH domain-containing protein 56 [Musa acuminata subsp. malaccensis] [Musa acuminata]
chr05-2703630-2703891	chr05	2703630	2703891	-	Macma4_05_g03600	2703742	2706317	3' UTR	2557	Rnf5	XP_009399440.1 PREDICTED: uncharacterized protein LOC103983853 [Musa acuminata subsp. malaccensis] [Musa acuminata]
chr05-3034500-3035172	chr05	3034500	3035172	-	Macma4_05_g03960	3034804	3039157	3' UTR	4321	FLU	XP_009399508.1 PREDICTED: protein FLUORESCENT IN BLUE LIGHT, chloroplastic isoform X1 [Musa acuminata subsp. malaccensis] [Musa acuminata]
chr05-3581252-3581637	chr05	3581252	3581637	+	Macma4_05_g04670	3594271	3597013	3' UTR	-12827	At1g16060	XP_009399575.1 PREDICTED: AP2-like ethylene-responsive transcription factor At1g16060 isoform X2 [Musa acuminata subsp. malaccensis] [Musa acuminata]
chr05-3685433-3685688	chr05	3685433	3685688	-	Macma4_05_g04820	3685739	3688723	3' UTR	3163	--	XP_009399595.1 PREDICTED: uncharacterized protein LOC103983956 [Musa acuminata subsp. malaccensis] [Musa acuminata]
chr05-3980805-3981222	chr05	3980805	3981222	+	Macma4_05_g05170	3980395	3981238	3' UTR	618	COPT5.1	XP_009399649.1 PREDICTED: copper transporter 5.1 [Musa acuminata subsp. malaccensis] [Musa acuminata]
chr05-4017820-4018149	chr05	4017820	4018149	+	Macma4_05_g05220	4014614	4018701	3' UTR	3370	--	XP_009399652.1 PREDICTED: pentatricopeptide repeat-containing protein At3g54980, mitochondrial [Musa acuminata subsp. malaccensis] [Musa acuminata]
chr05-4109829-4110235	chr05	4109829	4110235	+	Macma4_05_g05350	4107779	4110096	3' UTR	2253	--	XP_009399666.1 PREDICTED: uncharacterized protein LOC103984003 [Musa acuminata subsp. malaccensis] [Musa acuminata]
chr05-4137674-4137999	chr05	4137674	4137999	+	Macma4_05_g05400	4135606	4137993	3' UTR	2230	--	XP_009399671.1 PREDICTED: uncharacterized protein LOC103984006 [Musa acuminata subsp. malaccensis] [Musa acuminata]
chr05-4297498-4297803	chr05	4297498	4297803	+	Macma4_05_g05650	4296692	4297827	3' UTR	958	BKI1	CAG1837595.1 unnamed protein product [Musa acuminata subsp. malaccensis] [Musa acuminata]
chr05-4332750-4333408	chr05	4332750	4333408	+	Macma4_05_g05710	4331565	4333088	3' UTR	1514	--	XP_009399709.1 PREDICTED: uncharacterized protein LOC103984033 [Musa acuminata subsp. malaccensis] [Musa acuminata]
chr05-4473053-4473379	chr05	4473053	4473379	+	Macma4_05_g05890	4466398	4473276	3' UTR	6818	At1g66430	XP_009399727.1 PREDICTED: probable fructokinase-6, chloroplastic [Musa acuminata subsp. malaccensis] [Musa acuminata]
chr05-4580381-4580736	chr05	4580381	4580736	+	Macma4_05_g06040	4576518	4580655	3' UTR	4040	--	XP_009399743.1 PREDICTED: uncharacterized protein LOC103984060 [Musa acuminata subsp. malaccensis] [Musa acuminata]
chr05-4709894-4710249	chr05	4709894	4710249	+	Macma4_05_g06260	4705781	4707525	3' UTR	4290	--	CAG1837655.1 unnamed protein product [Musa acuminata subsp. malaccensis] [Musa acuminata]
chr05-5072652-5072953	chr05	5072652	5072953	-	Macma4_05_g06860	5067938	5069213	3' UTR	-3589	SPCH	XP_009400134.1 PREDICTED: transcription factor SPEECHLESS-like [Musa acuminata subsp. malaccensis] [Musa acuminata]
chr05-5172791-5173633	chr05	5172791	5173633	+	Macma4_05_g07070	5168521	5173705	3' UTR	4691	CYCA1-1	XP_009399851.1 PREDICTED: cyclin-A1-4-like isoform X1 [Musa acuminata subsp. malaccensis] [Musa acuminata]
chr05-5765407-5766154	chr05	5765407	5766154	+	Macma4_05_g07960	5763097	5765985	3' UTR	2683	lip	XP_009399952.1 PREDICTED: uncharacterized protein LOC103984219 [Musa acuminata subsp. malaccensis] [Musa acuminata]
chr05-6150214-6150491	chr05	6150214	6150491	-	Macma4_05_g08440	6144917	6146032	3' UTR	-4320	AMY1.3	XP_018681675.1 PREDICTED: alpha-amylase isozyme 3D-like [Musa acuminata subsp. malaccensis] [Musa acuminata]
chr05-6316651-6317280	chr05	6316651	6317280	-	Macma4_05_g08640	6318233	6324028	3' UTR	7063	MDIS2	XP_009400001.1 PREDICTED: protein MALE DISCOVERER 2-like isoform X1 [Musa acuminata subsp. malaccensis] [Musa acuminata]
chr05-6370163-6370536	chr05	6370163	6370536	+	Macma4_05_g08730	6372469	6375434	3' UTR	-2120	--	XP_009400014.1 PREDICTED: SEC14 cytosolic factor-like [Musa acuminata subsp. malaccensis] [Musa acuminata]
chr05-6602633-6602939	chr05	6602633	6602939	-	Macma4_05_g09070	6602745	6604693	3' UTR	1907	DTX48	XP_009400058.1 PREDICTED: protein DETOXIFICATION 48-like [Musa acuminata subsp. malaccensis] [Musa acuminata]
chr05-6941952-6942215	chr05	6941952	6942215	+	Macma4_05_g09670	6941060	6942189	3' UTR	1023	--	XP_009400548.1 PREDICTED: uncharacterized protein LOC103984717 [Musa acuminata subsp. malaccensis] [Musa acuminata]
chr05-7318735-7319303	chr05	7318735	7319303	+	Macma4_05_g10310	7316872	7318434	3' UTR	2147	Cyp96T1	XP_009400643.1 PREDICTED: alkane hydroxylase MAH1-like [Musa acuminata subsp. malaccensis] [Musa acuminata]
chr05-7484776-7485745	chr05	7484776	7485745	+	Macma4_05_g10510	7481402	7485668	3' UTR	3858	At1g12460	XP_009400469.1 PREDICTED: probable LRR receptor-like serine/threonine-protein kinase At1g12460 [Musa acuminata subsp. malaccensis] [Musa acuminata]
chr05-7530536-7530962	chr05	7530536	7530962	-	Macma4_05_g10580	7530265	7533732	3' UTR	2983	--	THU65804.1 hypothetical protein C4D60_Mb05t07510 [Musa balbisiana]
chr05-7915086-7915720	chr05	7915086	7915720	-	Macma4_05_g11040	7916822	7920434	3' UTR	5031	--	XP_009400409.1 PREDICTED: uncharacterized protein LOC103984604 [Musa acuminata subsp. malaccensis] [Musa acuminata]
chr05-7993443-7993782	chr05	7993443	7993782	+	Macma4_05_g11120	7992884	7993653	3' UTR	728	--	XP_009400401.1 PREDICTED: Bowman-Birk type proteinase inhibitor 2-like [Musa acuminata subsp. malaccensis] [Musa acuminata]
chr05-8207190-8207580	chr05	8207190	8207580	-	Macma4_05_g11460	8202773	8204803	3' UTR	-2582	TLP1	XP_009400364.1 PREDICTED: thaumatin-like protein 1b [Musa acuminata subsp. malaccensis] [Musa acuminata]
chr05-8222059-8222356	chr05	8222059	8222356	-	Macma4_05_g11490	8221944	8224357	3' UTR	2150	ACR8	XP_009400359.1 PREDICTED: ACT domain-containing protein ACR8-like [Musa acuminata subsp. malaccensis] [Musa acuminata]
chr05-8287678-8288015	chr05	8287678	8288015	-	Macma4_05_g11590	8287637	8291307	3' UTR	3461	LAX2	XP_009400351.1 PREDICTED: auxin transporter-like protein 3 [Musa acuminata subsp. malaccensis] [Musa acuminata]
chr05-8354568-8354937	chr05	8354568	8354937	-	Macma4_05_g11710	8354597	8358060	3' UTR	3308	Os06g0717800	XP_018682188.1 PREDICTED: probable protein phosphatase 2C 60 [Musa acuminata subsp. malaccensis] [Musa acuminata]
chr05-8705558-8705809	chr05	8705558	8705809	+	Macma4_05_g12070	8709494	8712829	3' UTR	-3811	CKX3	XP_018681422.1 PREDICTED: cytokinin dehydrogenase 3-like isoform X4 [Musa acuminata subsp. malaccensis] [Musa acuminata]
chr05-8801709-8802126	chr05	8801709	8802126	-	Macma4_05_g12160	8801730	8804485	3' UTR	2568	At5g23290	CAG1838223.1 unnamed protein product [Musa acuminata subsp. malaccensis] [Musa acuminata]
chr05-8822273-8822530	chr05	8822273	8822530	-	Macma4_05_g12210	8822201	8825609	3' UTR	3208	FTRV	XP_009400294.1 PREDICTED: ferredoxin-thioredoxin reductase, variable chain-like [Musa acuminata subsp. malaccensis] [Musa acuminata]
chr05-9077864-9078174	chr05	9077864	9078174	+	Macma4_05_g12660	9075785	9078107	3' UTR	2234	Os03g0107900	XP_009400247.1 PREDICTED: probable glucuronosyltransferase Os03g0107900 [Musa acuminata subsp. malaccensis] [Musa acuminata]
chr05-9302230-9302724	chr05	9302230	9302724	+	Macma4_05_g13010	9298523	9298945	3' UTR	3954	--	CAG1838304.1 unnamed protein product, partial [Musa acuminata subsp. malaccensis] [Musa acuminata]
chr05-9313015-9313549	chr05	9313015	9313549	+	Macma4_05_g13030	9309996	9313581	3' UTR	3286	F3H-2	XP_009400200.1 PREDICTED: protein DOWNY MILDEW RESISTANCE 6-like [Musa acuminata subsp. malaccensis] [Musa acuminata]
chr05-9350456-9351971	chr05	9350456	9351971	+	Macma4_05_g13080	9348977	9351315	3' UTR	2236	--	XP_018681594.1 PREDICTED: uncharacterized protein LOC103984436 [Musa acuminata subsp. malaccensis] [Musa acuminata]
chr05-9968255-9968621	chr05	9968255	9968621	-	Macma4_05_g13740	9968397	9970173	3' UTR	1735	GATA4	XP_009400683.1 PREDICTED: GATA transcription factor 4-like [Musa acuminata subsp. malaccensis] [Musa acuminata]
chr05-10089418-10089820	chr05	10089418	10089820	-	Macma4_05_g13910	10094688	10096469	3' UTR	6850	PECS-2.1	XP_009400700.1 PREDICTED: pectinesterase-like [Musa acuminata subsp. malaccensis] [Musa acuminata]
chr05-10182366-10182931	chr05	10182366	10182931	+	Macma4_05_g14010	10180790	10181661	3' UTR	1858	hxlB	XP_009400714.1 PREDICTED: uncharacterized protein LOC103984873 [Musa acuminata subsp. malaccensis] [Musa acuminata]
chr05-10300360-10300710	chr05	10300360	10300710	+	Macma4_05_g14160	10307347	10312751	3' UTR	-6812	Os02g0690500	XP_009400736.1 PREDICTED: probable protein phosphatase 2C 26 [Musa acuminata subsp. malaccensis] [Musa acuminata]
chr05-10312463-10312754	chr05	10312463	10312754	+	Macma4_05_g14170	10314885	10316140	3' UTR	-2277	PUB22	XP_009400952.1 PREDICTED: E3 ubiquitin-protein ligase PUB22-like [Musa acuminata subsp. malaccensis] [Musa acuminata]
chr05-10401962-10402218	chr05	10401962	10402218	+	Macma4_05_g14280	10401135	10402143	3' UTR	955	--	XP_009400751.1 PREDICTED: uncharacterized protein LOC103984902 [Musa acuminata subsp. malaccensis] [Musa acuminata]
chr05-10531682-10532096	chr05	10531682	10532096	-	Macma4_05_g14440	10531831	10539783	3' UTR	7894	--	XP_009400766.1 PREDICTED: uncharacterized protein LOC103984916 isoform X1 [Musa acuminata subsp. malaccensis] [Musa acuminata]
chr05-11254872-11255933	chr05	11254872	11255933	-	Macma4_05_g15350	11248074	11248625	3' UTR	-6777	--	CAG1852431.1 unnamed protein product, partial [Musa acuminata subsp. malaccensis] [Musa acuminata]
chr05-11299397-11299831	chr05	11299397	11299831	-	Macma4_05_g15390	11299532	11303095	3' UTR	3481	--	XP_009400867.1 PREDICTED: uncharacterized protein LOC103984990 [Musa acuminata subsp. malaccensis] [Musa acuminata]
chr05-11354731-11355233	chr05	11354731	11355233	+	Macma4_05_g15460	11351557	11353896	3' UTR	3425	LAC6	XP_009400979.1 PREDICTED: laccase-6 [Musa acuminata subsp. malaccensis] [Musa acuminata]
chr05-11653548-11653860	chr05	11653548	11653860	-	Macma4_05_g15670	11653647	11658784	3' UTR	5080	--	CAG1838558.1 unnamed protein product [Musa acuminata subsp. malaccensis] [Musa acuminata]
chr05-11956635-11956987	chr05	11956635	11956987	+	Macma4_05_g15900	11962329	11963130	3' UTR	-5518	TL1	CAG1838582.1 unnamed protein product [Musa acuminata subsp. malaccensis] [Musa acuminata]
chr05-13622022-13622464	chr05	13622022	13622464	-	Macma4_05_g16660	13622222	13641451	3' UTR	19208	TWN2	CAG1838656.1 unnamed protein product [Musa acuminata subsp. malaccensis] [Musa acuminata]
chr05-13915711-13916060	chr05	13915711	13916060	-	Macma4_05_g16810	13920200	13924840	3' UTR	8955	CAT2	CAG1838670.1 unnamed protein product [Musa acuminata subsp. malaccensis] [Musa acuminata]
chr05-19237761-19238137	chr05	19237761	19238137	-	Macma4_05_g17680	19237874	19241666	3' UTR	3717	--	XP_009401209.1 PREDICTED: uncharacterized protein LOC103985280 isoform X1 [Musa acuminata subsp. malaccensis] [Musa acuminata]
chr05-19453015-19453393	chr05	19453015	19453393	-	Macma4_05_g17740	19453134	19454581	3' UTR	1377	CP29B	XP_009401203.1 PREDICTED: 33 kDa ribonucleoprotein, chloroplastic [Musa acuminata subsp. malaccensis] [Musa acuminata]
chr05-19879533-19879840	chr05	19879533	19879840	+	Macma4_05_g17900	19878341	19879915	3' UTR	1345	AP25	XP_009387158.1 PREDICTED: aspartyl protease 25 [Musa acuminata subsp. malaccensis] [Musa acuminata]
chr05-20334004-20334393	chr05	20334004	20334393	+	Macma4_05_g17990	20333621	20334248	3' UTR	577	--	XP_009386533.1 PREDICTED: classical arabinogalactan protein 7-like [Musa acuminata subsp. malaccensis] [Musa acuminata]
chr05-29220071-29220461	chr05	29220071	29220461	-	Macma4_05_g19010	29214041	29217937	3' UTR	-2329	--	XP_009401168.1 PREDICTED: uncharacterized protein LOC103985247 [Musa acuminata subsp. malaccensis] [Musa acuminata]
chr05-29648795-29649141	chr05	29648795	29649141	+	Macma4_05_g19140	29646811	29649098	3' UTR	2157	MO2	XP_009401177.1 PREDICTED: uncharacterized protein LOC103985255 [Musa acuminata subsp. malaccensis] [Musa acuminata]
chr05-31813358-31813623	chr05	31813358	31813623	+	Macma4_05_g19860	31803550	31813900	3' UTR	9940	CLPC1	XP_009387981.1 PREDICTED: chaperone protein ClpC1, chloroplastic [Musa acuminata subsp. malaccensis] [Musa acuminata]
chr05-35717798-35718220	chr05	35717798	35718220	+	Macma4_05_g20780	35715303	35718019	3' UTR	2706	TPP6	XP_009387126.1 PREDICTED: probable trehalose-phosphate phosphatase 6 [Musa acuminata subsp. malaccensis] [Musa acuminata]
chr05-35731246-35731551	chr05	35731246	35731551	+	Macma4_05_g20790	35722780	35731496	3' UTR	8618	--	XP_009387125.1 PREDICTED: uncharacterized protein LOC103974098 [Musa acuminata subsp. malaccensis] [Musa acuminata]
chr05-36178467-36178841	chr05	36178467	36178841	+	Macma4_05_g21100	36166055	36176890	3' UTR	12599	CDKE-1	XP_009401238.1 PREDICTED: cyclin-dependent kinase E-1-like [Musa acuminata subsp. malaccensis] [Musa acuminata]
chr05-36610745-36611042	chr05	36610745	36611042	+	Macma4_05_g21420	36609617	36611103	3' UTR	1276	--	XP_009401989.1 PREDICTED: uncharacterized protein LOC103985854 isoform X1 [Musa acuminata subsp. malaccensis] [Musa acuminata]
chr05-36709829-36710108	chr05	36709829	36710108	+	Macma4_05_g21560	36708342	36710320	3' UTR	1626	MYB61	XP_009401970.1 PREDICTED: transcription factor MYB34-like [Musa acuminata subsp. malaccensis] [Musa acuminata]
chr05-37132816-37133383	chr05	37132816	37133383	+	Macma4_05_g21870	37132022	37133364	3' UTR	1077	--	XP_009401929.1 PREDICTED: uncharacterized protein LOC103985813 [Musa acuminata subsp. malaccensis] [Musa acuminata]
chr05-37173868-37174129	chr05	37173868	37174129	-	Macma4_05_g21970	37173906	37177312	3' UTR	3314	GL1-10	XP_009401921.1 PREDICTED: methylsterol monooxygenase 1-1-like [Musa acuminata subsp. malaccensis] [Musa acuminata]
chr05-37262559-37262971	chr05	37262559	37262971	+	Macma4_05_g22080	37258810	37262810	3' UTR	3955	--	XP_009401901.1 PREDICTED: SH3 domain-containing protein C23A1.17-like isoform X1 [Musa acuminata subsp. malaccensis] [Musa acuminata]
chr05-37275979-37276947	chr05	37275979	37276947	+	Macma4_05_g22100	37275865	37277554	3' UTR	598	--	CAG1839152.1 unnamed protein product [Musa acuminata subsp. malaccensis] [Musa acuminata]
chr05-38042267-38042503	chr05	38042267	38042503	-	Macma4_05_g22790	38042206	38044024	3' UTR	1639	BET11	CAG1839215.1 unnamed protein product [Musa acuminata subsp. malaccensis] [Musa acuminata]
chr05-38218191-38218486	chr05	38218191	38218486	+	Macma4_05_g22980	38213711	38217878	3' UTR	4627	GL1-10	XP_009401816.1 PREDICTED: methylsterol monooxygenase 1-1 isoform X2 [Musa acuminata subsp. malaccensis] [Musa acuminata]
chr05-38248582-38248994	chr05	38248582	38248994	-	Macma4_05_g23020	38233700	38249117	3' UTR	329	--	XP_009401809.1 PREDICTED: uncharacterized protein LOC103985731 [Musa acuminata subsp. malaccensis] [Musa acuminata]
chr05-38465435-38465812	chr05	38465435	38465812	-	Macma4_05_g23220	38465577	38467581	3' UTR	1958	DOF1	XP_009401783.1 PREDICTED: dof zinc finger protein DOF4.6-like isoform X1 [Musa acuminata subsp. malaccensis] [Musa acuminata]
chr05-38965543-38965947	chr05	38965543	38965947	+	Macma4_05_g23640	38963823	38965797	3' UTR	1922	HIPP09	XP_009401738.1 PREDICTED: heavy metal-associated isoprenylated plant protein 3 [Musa acuminata subsp. malaccensis] [Musa acuminata]
chr05-39903054-39903598	chr05	39903054	39903598	-	Macma4_05_g24330	39903099	39907768	3' UTR	4442	SPCC1223.01	XP_009401661.1 PREDICTED: E3 ubiquitin-protein ligase hel2 [Musa acuminata subsp. malaccensis] [Musa acuminata]
chr05-39917635-39917963	chr05	39917635	39917963	+	Macma4_05_g24340	39914601	39916510	3' UTR	3198	SAMS	XP_009401660.1 PREDICTED: S-adenosylmethionine synthase 1-like [Musa acuminata subsp. malaccensis] [Musa acuminata]
chr05-40264026-40264395	chr05	40264026	40264395	+	Macma4_05_g24640	40261000	40264309	3' UTR	3210	--	XP_009401632.1 PREDICTED: uncharacterized protein LOC103985610 [Musa acuminata subsp. malaccensis] [Musa acuminata]
chr05-40330182-40330701	chr05	40330182	40330701	+	Macma4_05_g24680	40326172	40330492	3' UTR	4269	At1g28570	XP_009401628.1 PREDICTED: GDSL esterase/lipase At1g28570 [Musa acuminata subsp. malaccensis] [Musa acuminata]
chr05-40421269-40421569	chr05	40421269	40421569	-	Macma4_05_g24760	40414851	40415345	3' UTR	-6074	ATL17	XP_009402041.1 PREDICTED: RING-H2 finger protein ATL17-like [Musa acuminata subsp. malaccensis] [Musa acuminata]
chr05-40630709-40630964	chr05	40630709	40630964	-	Macma4_05_g24920	40630663	40644792	3' UTR	13956	CCAMK	XP_009401603.1 PREDICTED: calcium and calcium/calmodulin-dependent serine/threonine-protein kinase [Musa acuminata subsp. malaccensis] [Musa acuminata]
chr05-40669465-40669822	chr05	40669465	40669822	+	Macma4_05_g24940	40663682	40669681	3' UTR	5961	FES1	XP_009401601.1 PREDICTED: cytochrome b-c1 complex subunit Rieske-4, mitochondrial-like [Musa acuminata subsp. malaccensis] [Musa acuminata]
chr05-41290246-41290507	chr05	41290246	41290507	-	Macma4_05_g25600	41292905	41295099	3' UTR	4723	CKX6	XP_009402032.2 PREDICTED: cytokinin dehydrogenase 6-like isoform X1 [Musa acuminata subsp. malaccensis] [Musa acuminata]
chr05-41777275-41777508	chr05	41777275	41777508	+	Macma4_05_g26190	41782351	41783590	3' UTR	-4960	ZFP1	XP_009401454.1 PREDICTED: zinc finger protein 1-like [Musa acuminata subsp. malaccensis] [Musa acuminata]
chr05-41810392-41810797	chr05	41810392	41810797	+	Macma4_05_g26270	41813087	41820096	3' UTR	-2493	At5g10080	XP_009401448.1 PREDICTED: aspartic proteinase-like protein 1 [Musa acuminata subsp. malaccensis] [Musa acuminata]
chr05-41830305-41830631	chr05	41830305	41830631	-	Macma4_05_g26290	41833402	41836542	3' UTR	6074	SOV	XP_009402022.1 PREDICTED: DIS3-like exonuclease 2 [Musa acuminata subsp. malaccensis] [Musa acuminata]
chr05-41950479-41950838	chr05	41950479	41950838	-	Macma4_05_g26420	41950376	41954731	3' UTR	4073	B3GALT7	XP_009401434.1 PREDICTED: beta-1,3-galactosyltransferase 7-like [Musa acuminata subsp. malaccensis] [Musa acuminata]
chr05-42164665-42164972	chr05	42164665	42164972	-	Macma4_05_g26730	42164087	42165871	3' UTR	1053	ILI5	XP_009401395.1 PREDICTED: transcription factor ILI5-like [Musa acuminata subsp. malaccensis] [Musa acuminata]
chr05-42300363-42300679	chr05	42300363	42300679	-	Macma4_05_g26900	42300277	42312779	3' UTR	12258	--	XP_009401366.1 PREDICTED: uncharacterized protein LOC103985411 [Musa acuminata subsp. malaccensis] [Musa acuminata]
chr05-42403253-42403767	chr05	42403253	42403767	-	Macma4_05_g27040	42399919	42401062	3' UTR	-2448	BHLH75	CAG1839702.1 unnamed protein product [Musa acuminata subsp. malaccensis] [Musa acuminata]
chr05-42804813-42805257	chr05	42804813	42805257	-	Macma4_05_g27690	42801528	42802017	3' UTR	-3018	--	-
chr05-43217205-43217517	chr05	43217205	43217517	-	Macma4_05_g28340	43214520	43214957	3' UTR	-2404	LATE	XP_009402196.1 PREDICTED: zinc finger protein KNUCKLES-like [Musa acuminata subsp. malaccensis] [Musa acuminata]
chr05-43466516-43466969	chr05	43466516	43466969	-	Macma4_05_g28710	43464148	43464288	3' UTR	-2454	EPFL9	CAG1840020.1 unnamed protein product [Musa acuminata subsp. malaccensis] [Musa acuminata]
chr05-44216573-44216920	chr05	44216573	44216920	+	Macma4_05_g29760	44214071	44216915	3' UTR	2675	Os08g0143400	XP_009402613.1 PREDICTED: lysine-specific histone demethylase 1 homolog 2 [Musa acuminata subsp. malaccensis] [Musa acuminata]
chr05-44503345-44503828	chr05	44503345	44503828	-	Macma4_05_g30200	44503407	44506785	3' UTR	3199	TUBB5	XP_009402559.1 PREDICTED: tubulin beta chain-like [Musa acuminata subsp. malaccensis] [Musa acuminata]
chr05-44779664-44779897	chr05	44779664	44779897	-	Macma4_05_g30660	44780718	44780966	3' UTR	1186	--	THU67827.1 hypothetical protein C4D60_Mb05t28770 [Musa balbisiana]
chr05-44893616-44893885	chr05	44893616	44893885	-	Macma4_05_g30820	44893654	44898236	3' UTR	4486	--	XP_009402497.1 PREDICTED: uncharacterized protein LOC103986268 isoform X1 [Musa acuminata subsp. malaccensis] [Musa acuminata]
chr05-44959385-44959768	chr05	44959385	44959768	-	Macma4_05_g30920	44959462	44961809	3' UTR	2233	--	XP_009402477.1 PREDICTED: uncharacterized protein LOC103986258 [Musa acuminata subsp. malaccensis] [Musa acuminata]
chr05-44966776-44967095	chr05	44966776	44967095	-	Macma4_05_g30930	44966846	44971115	3' UTR	4180	--	XP_009402482.1 PREDICTED: uncharacterized protein LOC103986259 [Musa acuminata subsp. malaccensis] [Musa acuminata]
chr05-45355173-45355406	chr05	45355173	45355406	+	Macma4_05_g31480	45353100	45355450	3' UTR	2189	PTI6	XP_009402416.1 PREDICTED: pathogenesis-related genes transcriptional activator PTI6-like [Musa acuminata subsp. malaccensis] [Musa acuminata]
chr05-45359142-45359653	chr05	45359142	45359653	+	Macma4_05_g31490	45358027	45359827	3' UTR	1370	Os01g0168200	RRT32387.1 hypothetical protein B296_00056884 [Ensete ventricosum]
chr05-45410034-45410473	chr05	45410034	45410473	+	Macma4_05_g31580	45409507	45410334	3' UTR	746	--	XP_009402406.1 PREDICTED: uncharacterized protein LOC103986202 [Musa acuminata subsp. malaccensis] [Musa acuminata]
chr05-45533947-45534245	chr05	45533947	45534245	+	Macma4_05_g31810	45532570	45533521	3' UTR	1526	EM6	XP_009402386.1 PREDICTED: em-like protein GEA6 [Musa acuminata subsp. malaccensis] [Musa acuminata]
chr05-45629910-45630336	chr05	45629910	45630336	-	Macma4_05_g31980	45629603	45631496	3' UTR	1373	--	RRT32383.1 hypothetical protein B296_00046479 [Ensete ventricosum]
chr05-45636617-45637266	chr05	45636617	45637266	+	Macma4_05_g32000	45635652	45636981	3' UTR	1289	MYBAS1	XP_009402364.1 PREDICTED: myb-related protein MYBAS1-like isoform X2 [Musa acuminata subsp. malaccensis] [Musa acuminata]
chr05-45923507-45924567	chr05	45923507	45924567	-	Macma4_05_g32620	45923958	45926229	3' UTR	2192	DIVARICATA	XP_009402284.1 PREDICTED: transcription factor DIVARICATA-like [Musa acuminata subsp. malaccensis] [Musa acuminata]
chr05-45965451-45965823	chr05	45965451	45965823	+	Macma4_05_g32690	45968668	45969190	3' UTR	-3031	--	CAG1840675.1 unnamed protein product [Musa acuminata subsp. malaccensis] [Musa acuminata]
chr05-45988667-45989022	chr05	45988667	45989022	-	Macma4_05_g32720	45989436	45990932	3' UTR	2088	Os03g0144800	XP_009402760.1 PREDICTED: xyloglucan galactosyltransferase KATAMARI1 homolog [Musa acuminata subsp. malaccensis] [Musa acuminata]
chr06-116507-117333	chr06	116507	117333	+	Macma4_06_g00140	109236	115826	3' UTR	7684	GYP7	XP_009383168.1 PREDICTED: GTPase-activating protein GYP7-like isoform X2 [Musa acuminata subsp. malaccensis] [Musa acuminata]
chr06-236034-236346	chr06	236034	236346	+	Macma4_06_g00300	235002	236589	3' UTR	1188	At4g17486	XP_009383188.1 PREDICTED: deSI-like protein At4g17486 [Musa acuminata subsp. malaccensis] [Musa acuminata]
chr06-451120-451838	chr06	451120	451838	+	Macma4_06_g00570	449913	451593	3' UTR	1566	U2AF35A	CAG1844879.1 unnamed protein product [Musa acuminata subsp. malaccensis] [Musa acuminata]
chr06-799400-799703	chr06	799400	799703	-	Macma4_06_g00980	799484	804609	3' UTR	5058	CDKB1-1	XP_009383275.1 PREDICTED: cyclin-dependent kinase B1-1 [Musa acuminata subsp. malaccensis] [Musa acuminata]
chr06-914785-915098	chr06	914785	915098	-	Macma4_06_g01110	915772	916529	3' UTR	1588	--	XP_018676492.1 PREDICTED: uncharacterized protein LOC103971070 [Musa acuminata subsp. malaccensis] [Musa acuminata]
chr06-1589386-1589873	chr06	1589386	1589873	+	Macma4_06_g01900	1595040	1608669	3' UTR	-5411	NOP14	XP_009402831.1 PREDICTED: nucleolar protein 14 [Musa acuminata subsp. malaccensis] [Musa acuminata]
chr06-1610724-1610988	chr06	1610724	1610988	+	Macma4_06_g01910	1608979	1609840	3' UTR	1877	--	CAG1845007.1 unnamed protein product [Musa acuminata subsp. malaccensis] [Musa acuminata]
chr06-1645477-1645737	chr06	1645477	1645737	-	Macma4_06_g01960	1645589	1657399	3' UTR	11792	ADA2	XP_009402837.1 PREDICTED: transcriptional adapter ADA2 isoform X2 [Musa acuminata subsp. malaccensis] [Musa acuminata]
chr06-1684253-1684612	chr06	1684253	1684612	-	Macma4_06_g01990	1684294	1689387	3' UTR	4955	IMP3	XP_009402840.1 PREDICTED: inositol monophosphatase 3 [Musa acuminata subsp. malaccensis] [Musa acuminata]
chr06-1849258-1849668	chr06	1849258	1849668	+	Macma4_06_g02240	1845951	1849644	3' UTR	3512	CPSF73-I	XP_009402858.1 PREDICTED: cleavage and polyadenylation specificity factor subunit 3-I [Musa acuminata subsp. malaccensis] [Musa acuminata]
chr06-1921429-1921678	chr06	1921429	1921678	+	Macma4_06_g02410	1920467	1921607	3' UTR	1086	UCC1	XP_009402874.1 PREDICTED: mavicyanin-like [Musa acuminata subsp. malaccensis] [Musa acuminata]
chr06-1950026-1950644	chr06	1950026	1950644	+	Macma4_06_g02440	1947034	1950344	3' UTR	3301	SD18	XP_009402881.1 PREDICTED: receptor-like serine/threonine-protein kinase SD1-8 isoform X1 [Musa acuminata subsp. malaccensis] [Musa acuminata]
chr06-2157184-2157470	chr06	2157184	2157470	+	Macma4_06_g02710	2155481	2156705	3' UTR	1846	ACO1	XP_009402922.1 PREDICTED: 1-aminocyclopropane-1-carboxylate oxidase 1-like [Musa acuminata subsp. malaccensis] [Musa acuminata]
chr06-2237433-2237821	chr06	2237433	2237821	-	Macma4_06_g02870	2238428	2239249	3' UTR	1622	--	CAG1845104.1 unnamed protein product [Musa acuminata subsp. malaccensis] [Musa acuminata]
chr06-2438359-2438607	chr06	2438359	2438607	+	Macma4_06_g03190	2440499	2447516	3' UTR	-2016	LPP2	XP_009402987.1 PREDICTED: lipid phosphate phosphatase 2 isoform X1 [Musa acuminata subsp. malaccensis] [Musa acuminata]
chr06-2477581-2477919	chr06	2477581	2477919	-	Macma4_06_g03240	2477731	2477947	3' UTR	197	--	XP_018683425.1 PREDICTED: putative ion channel POLLUX-like 1 isoform X4 [Musa acuminata subsp. malaccensis] [Musa acuminata]
chr06-2501061-2501375	chr06	2501061	2501375	+	Macma4_06_g03280	2500452	2501510	3' UTR	766	ERF3	XP_009402998.1 PREDICTED: ethylene-responsive transcription factor 3-like [Musa acuminata subsp. malaccensis] [Musa acuminata]
chr06-2587660-2588273	chr06	2587660	2588273	-	Macma4_06_g03430	2587923	2590372	3' UTR	2406	--	XP_009403010.1 PREDICTED: acyl-protein thioesterase 2-like [Musa acuminata subsp. malaccensis] [Musa acuminata]
chr06-2661332-2661720	chr06	2661332	2661720	-	Macma4_06_g03550	2661392	2663305	3' UTR	1779	AT5	XP_009403025.1 PREDICTED: 3'-N-debenzoyl-2'-deoxytaxol N-benzoyltransferase-like isoform X1 [Musa acuminata subsp. malaccensis] [Musa acuminata]
chr06-2666888-2667277	chr06	2666888	2667277	-	Macma4_06_g03550	2661392	2663305	3' UTR	-3777	AT5	XP_009403025.1 PREDICTED: 3'-N-debenzoyl-2'-deoxytaxol N-benzoyltransferase-like isoform X1 [Musa acuminata subsp. malaccensis] [Musa acuminata]
chr06-2791459-2791735	chr06	2791459	2791735	+	Macma4_06_g03740	2788302	2789956	3' UTR	3295	--	-
chr06-3001835-3002151	chr06	3001835	3002151	-	Macma4_06_g04100	3002201	3002816	3' UTR	823	SN1	XP_009403087.1 PREDICTED: peamaclein-like [Musa acuminata subsp. malaccensis] [Musa acuminata]
chr06-3570912-3571293	chr06	3570912	3571293	+	Macma4_06_g04830	3573292	3590676	3' UTR	-2190	EME1B	XP_009403204.1 PREDICTED: crossover junction endonuclease EME1B [Musa acuminata subsp. malaccensis] [Musa acuminata]
chr06-3616054-3616372	chr06	3616054	3616372	+	Macma4_06_g04860	3615204	3616334	3' UTR	1009	TPRP-F1	XP_009403208.1 PREDICTED: 36.4 kDa proline-rich protein-like [Musa acuminata subsp. malaccensis] [Musa acuminata]
chr06-4066744-4067128	chr06	4066744	4067128	+	Macma4_06_g05500	4060397	4067053	3' UTR	6539	At4g18375	CAG1845349.1 unnamed protein product [Musa acuminata subsp. malaccensis] [Musa acuminata]
chr06-4069960-4070701	chr06	4069960	4070701	-	Macma4_06_g05510	4069940	4076099	3' UTR	5769	STY13	XP_009403297.1 PREDICTED: serine/threonine-protein kinase HT1 [Musa acuminata subsp. malaccensis] [Musa acuminata]
chr06-4341995-4342690	chr06	4341995	4342690	-	Macma4_06_g05850	4341472	4344378	3' UTR	2036	At1g22040	XP_009403337.1 PREDICTED: F-box/kelch-repeat protein At1g22040-like [Musa acuminata subsp. malaccensis] [Musa acuminata]
chr06-4654408-4654764	chr06	4654408	4654764	-	Macma4_06_g06320	4656126	4664393	3' UTR	9807	--	XP_009403387.1 PREDICTED: glucose-induced degradation protein 8 homolog isoform X1 [Musa acuminata subsp. malaccensis] [Musa acuminata]
chr06-4757161-4757594	chr06	4757161	4757594	-	Macma4_06_g06520	4757892	4758236	3' UTR	859	At1g15400	XP_009405061.1 PREDICTED: uncharacterized protein At1g15400-like [Musa acuminata subsp. malaccensis] [Musa acuminata]
chr06-5040387-5040633	chr06	5040387	5040633	+	Macma4_06_g06990	5034402	5036717	3' UTR	6108	NPF6.2	XP_009403461.1 PREDICTED: protein NRT1/ PTR FAMILY 6.2-like [Musa acuminata subsp. malaccensis] [Musa acuminata]
chr06-5200381-5200701	chr06	5200381	5200701	-	Macma4_06_g07280	5200980	5203666	3' UTR	3125	TMEM258	XP_009403488.1 PREDICTED: transmembrane protein 258-like [Musa acuminata subsp. malaccensis] [Musa acuminata]
chr06-5214889-5215276	chr06	5214889	5215276	+	Macma4_06_g07290	5210443	5215183	3' UTR	4639	RCN3	XP_009403489.1 PREDICTED: calumenin-like [Musa acuminata subsp. malaccensis] [Musa acuminata]
chr06-5356592-5356885	chr06	5356592	5356885	-	Macma4_06_g07490	5335468	5353544	3' UTR	-3194	VIT_11s0016g04350	CAG1845544.1 unnamed protein product [Musa acuminata subsp. malaccensis] [Musa acuminata]
chr06-5793290-5793545	chr06	5793290	5793545	+	Macma4_06_g08170	5792784	5793521	3' UTR	633	--	THU49234.1 hypothetical protein C4D60_Mb06t07400 [Musa balbisiana]
chr06-5807190-5807423	chr06	5807190	5807423	-	Macma4_06_g08180	5793982	5804122	3' UTR	-3184	BRE1B	XP_009403588.1 PREDICTED: E3 ubiquitin-protein ligase BRE1-like 2 [Musa acuminata subsp. malaccensis] [Musa acuminata]
chr06-5935177-5935482	chr06	5935177	5935482	-	Macma4_06_g08360	5935039	5939430	3' UTR	4101	SHM4	XP_009403607.1 PREDICTED: serine hydroxymethyltransferase 4 [Musa acuminata subsp. malaccensis] [Musa acuminata]
chr06-5964747-5965069	chr06	5964747	5965069	+	Macma4_06_g08420	5959227	5965049	3' UTR	5681	--	XP_009403613.1 PREDICTED: uncharacterized protein LOC103987131 [Musa acuminata subsp. malaccensis] [Musa acuminata]
chr06-6074961-6075286	chr06	6074961	6075286	-	Macma4_06_g08540	6075490	6076348	3' UTR	1225	--	XP_009403630.1 PREDICTED: uncharacterized protein LOC103987145 [Musa acuminata subsp. malaccensis] [Musa acuminata]
chr06-6090482-6090825	chr06	6090482	6090825	-	Macma4_06_g08560	6090557	6093319	3' UTR	2666	SEOB	XP_009403632.1 PREDICTED: protein SIEVE ELEMENT OCCLUSION B [Musa acuminata subsp. malaccensis] [Musa acuminata]
chr06-6314937-6315537	chr06	6314937	6315537	+	Macma4_06_g08940	6312413	6314501	3' UTR	2824	HVA22J	XP_009403677.1 PREDICTED: putative HVA22-like protein g [Musa acuminata subsp. malaccensis] [Musa acuminata]
chr06-6505065-6505407	chr06	6505065	6505407	+	Macma4_06_g09220	6498396	6503176	3' UTR	6840	BAM1	XP_009403711.1 PREDICTED: leucine-rich repeat receptor-like serine/threonine-protein kinase BAM2 [Musa acuminata subsp. malaccensis] [Musa acuminata]
chr06-6715326-6715617	chr06	6715326	6715617	+	Macma4_06_g09510	6717792	6721827	3' UTR	-2321	--	THU49352.1 hypothetical protein C4D60_Mb06t08680 [Musa balbisiana]
chr06-6875134-6875396	chr06	6875134	6875396	+	Macma4_06_g09850	6873512	6874486	3' UTR	1753	--	RWW10339.1 hypothetical protein GW17_00026124 [Ensete ventricosum]
chr06-6884539-6884789	chr06	6884539	6884789	+	Macma4_06_g09870	6879764	6884304	3' UTR	4900	Os11g0516000	XP_009403784.1 PREDICTED: long chain base biosynthesis protein 2a [Musa acuminata subsp. malaccensis] [Musa acuminata]
chr06-6979802-6980086	chr06	6979802	6980086	+	Macma4_06_g10040	6977074	6977415	3' UTR	2870	--	CAG1845792.1 unnamed protein product [Musa acuminata subsp. malaccensis] [Musa acuminata]
chr06-7141148-7141770	chr06	7141148	7141770	+	Macma4_06_g10270	7133040	7136865	3' UTR	8419	--	CAG1845816.1 unnamed protein product [Musa acuminata subsp. malaccensis] [Musa acuminata]
chr06-7221239-7221628	chr06	7221239	7221628	-	Macma4_06_g10390	7221239	7223038	3' UTR	1605	NAC100	XP_009403845.1 PREDICTED: NAC domain-containing protein 92-like [Musa acuminata subsp. malaccensis] [Musa acuminata]
chr06-7234607-7235415	chr06	7234607	7235415	+	Macma4_06_g10410	7229608	7235078	3' UTR	5403	At5g39570	XP_009403850.1 PREDICTED: uncharacterized protein LOC103987310 [Musa acuminata subsp. malaccensis] [Musa acuminata]
chr06-7286606-7286882	chr06	7286606	7286882	+	Macma4_06_g10490	7285315	7285967	3' UTR	1429	--	XP_009403858.1 PREDICTED: uncharacterized protein LOC103987319 [Musa acuminata subsp. malaccensis] [Musa acuminata]
chr06-7437090-7437415	chr06	7437090	7437415	-	Macma4_06_g10680	7437332	7438522	3' UTR	1270	--	XP_009403885.1 PREDICTED: uncharacterized protein LOC103987337 [Musa acuminata subsp. malaccensis] [Musa acuminata]
chr06-7448798-7449577	chr06	7448798	7449577	-	Macma4_06_g10700	7448772	7450377	3' UTR	1190	--	XP_009403890.2 PREDICTED: dehydrin DHN2-like [Musa acuminata subsp. malaccensis] [Musa acuminata]
chr06-7996316-7997177	chr06	7996316	7997177	+	Macma4_06_g11310	7995768	7996855	3' UTR	978	MYB4	XP_009403956.1 PREDICTED: transcription repressor MYB4 [Musa acuminata subsp. malaccensis] [Musa acuminata]
chr06-8299462-8300493	chr06	8299462	8300493	-	Macma4_06_g11870	8299850	8304945	3' UTR	4968	BRG3	XP_009404022.1 PREDICTED: probable BOI-related E3 ubiquitin-protein ligase 3 [Musa acuminata subsp. malaccensis] [Musa acuminata]
chr06-8432708-8433958	chr06	8432708	8433958	-	Macma4_06_g12050	8426056	8430297	3' UTR	-3036	At1g34750	THU49580.1 hypothetical protein C4D60_Mb06t11030 [Musa balbisiana]
chr06-8575268-8575728	chr06	8575268	8575728	-	Macma4_06_g12290	8568317	8572752	3' UTR	-2746	PBL3	XP_009404072.1 PREDICTED: protein kinase 2B, chloroplastic isoform X1 [Musa acuminata subsp. malaccensis] [Musa acuminata]
chr06-9133253-9133692	chr06	9133253	9133692	-	Macma4_06_g13190	9133974	9134652	3' UTR	1180	--	XP_009404164.1 PREDICTED: uncharacterized protein LOC103987559 [Musa acuminata subsp. malaccensis] [Musa acuminata]
chr06-9267342-9267647	chr06	9267342	9267647	+	Macma4_06_g13410	9263333	9267588	3' UTR	4161	CNX1	XP_009404191.1 PREDICTED: calnexin homolog [Musa acuminata subsp. malaccensis] [Musa acuminata]
chr06-9272921-9273416	chr06	9272921	9273416	-	Macma4_06_g13420	9272778	9277552	3' UTR	4384	RBOHC	XP_009404193.1 PREDICTED: respiratory burst oxidase homolog protein B [Musa acuminata subsp. malaccensis] [Musa acuminata]
chr06-9281488-9282736	chr06	9281488	9282736	-	Macma4_06_g13430	9282106	9284522	3' UTR	2410	SCL1	CAG1846134.1 unnamed protein product [Musa acuminata subsp. malaccensis] [Musa acuminata]
chr06-9790352-9791012	chr06	9790352	9791012	-	Macma4_06_g14100	9790462	9795140	3' UTR	4458	ADK-B	XP_009404268.1 PREDICTED: adenylate kinase 4 [Musa acuminata subsp. malaccensis] [Musa acuminata]
chr06-9871963-9872270	chr06	9871963	9872270	+	Macma4_06_g14260	9869799	9873569	3' UTR	2317	RDM16	THU49783.1 hypothetical protein C4D60_Mb06t13160 [Musa balbisiana]
chr06-9962175-9962509	chr06	9962175	9962509	+	Macma4_06_g14380	9960371	9962473	3' UTR	1971	Os11g0242200	XP_009404295.1 PREDICTED: probable protein phosphatase 2C 74 [Musa acuminata subsp. malaccensis] [Musa acuminata]
chr06-10171724-10172081	chr06	10171724	10172081	-	Macma4_06_g14700	10171816	10173126	3' UTR	1224	MYB4	XP_009404326.1 PREDICTED: myb-related protein Zm38-like isoform X2 [Musa acuminata subsp. malaccensis] [Musa acuminata]
chr06-10298033-10298330	chr06	10298033	10298330	-	Macma4_06_g14900	10298140	10299313	3' UTR	1132	SDR2a	XP_009404353.1 PREDICTED: secoisolariciresinol dehydrogenase-like [Musa acuminata subsp. malaccensis] [Musa acuminata]
chr06-10326205-10326435	chr06	10326205	10326435	+	Macma4_06_g14960	10323753	10326339	3' UTR	2567	ROPGAP1	XP_009404357.2 PREDICTED: rho GTPase-activating protein 5-like [Musa acuminata subsp. malaccensis] [Musa acuminata]
chr06-10389520-10389857	chr06	10389520	10389857	-	Macma4_06_g15060	10389769	10390071	3' UTR	383	--	-
chr06-10614634-10614889	chr06	10614634	10614889	-	Macma4_06_g15440	10604506	10607799	3' UTR	-6962	ML2	CAG1846322.1 unnamed protein product [Musa acuminata subsp. malaccensis] [Musa acuminata]
chr06-10677076-10677385	chr06	10677076	10677385	+	Macma4_06_g15570	10679504	10679653	3' UTR	-2274	--	CAG1846335.1 unnamed protein product, partial [Musa acuminata subsp. malaccensis] [Musa acuminata]
chr06-10736598-10736936	chr06	10736598	10736936	-	Macma4_06_g15660	10741654	10743494	3' UTR	6727	PME34	XP_009404434.1 PREDICTED: probable pectinesterase/pectinesterase inhibitor 34 [Musa acuminata subsp. malaccensis] [Musa acuminata]
chr06-10891902-10892233	chr06	10891902	10892233	-	Macma4_06_g15970	10892004	10893950	3' UTR	1883	CRF4	XP_009404464.1 PREDICTED: ethylene-responsive transcription factor CRF1-like [Musa acuminata subsp. malaccensis] [Musa acuminata]
chr06-10958637-10958962	chr06	10958637	10958962	+	Macma4_06_g16060	10944637	10959101	3' UTR	14162	CNGC1	XP_009404479.1 PREDICTED: cyclic nucleotide-gated ion channel 1 [Musa acuminata subsp. malaccensis] [Musa acuminata]
chr06-11284916-11285373	chr06	11284916	11285373	+	Macma4_06_g16580	11284640	11285385	3' UTR	504	GRI	XP_009404531.1 PREDICTED: protein GRIM REAPER-like [Musa acuminata subsp. malaccensis] [Musa acuminata]
chr06-11386737-11387097	chr06	11386737	11387097	-	Macma4_06_g16700	11384862	11395474	3' UTR	8557	DER1	XP_009404549.1 PREDICTED: derlin-1 [Musa acuminata subsp. malaccensis] [Musa acuminata]
chr06-11398262-11398616	chr06	11398262	11398616	+	Macma4_06_g16710	11397597	11398839	3' UTR	842	--	XP_009404552.1 PREDICTED: uncharacterized protein LOC103987848 [Musa acuminata subsp. malaccensis] [Musa acuminata]
chr06-11424395-11424798	chr06	11424395	11424798	-	Macma4_06_g16760	11425157	11429053	3' UTR	4457	TIM10	XP_009404563.1 PREDICTED: mitochondrial import inner membrane translocase subunit TIM10-like [Musa acuminata subsp. malaccensis] [Musa acuminata]
chr06-11479455-11479832	chr06	11479455	11479832	+	Macma4_06_g16830	11478330	11479830	3' UTR	1313	--	XP_009404578.1 PREDICTED: leucine-rich repeat extensin-like protein 5 [Musa acuminata subsp. malaccensis] [Musa acuminata]
chr06-11528127-11528377	chr06	11528127	11528377	+	Macma4_06_g16900	11527277	11528356	3' UTR	975	--	XP_009388026.1 PREDICTED: uncharacterized protein LOC103974853 [Musa acuminata subsp. malaccensis] [Musa acuminata]
chr06-11633204-11633830	chr06	11633204	11633830	+	Macma4_06_g17060	11628932	11633631	3' UTR	4585	At2g37660	XP_009404595.1 PREDICTED: uncharacterized protein At5g02240 [Musa acuminata subsp. malaccensis] [Musa acuminata]
chr06-11686180-11686734	chr06	11686180	11686734	-	Macma4_06_g17110	11686252	11688440	3' UTR	1983	HSP70	CAG1846483.1 unnamed protein product [Musa acuminata subsp. malaccensis] [Musa acuminata]
chr06-12211690-12211983	chr06	12211690	12211983	-	Macma4_06_g17850	12211759	12214890	3' UTR	3054	TUBB1	XP_009404699.1 PREDICTED: tubulin beta-1 chain [Musa acuminata subsp. malaccensis] [Musa acuminata]
chr06-12218999-12219376	chr06	12218999	12219376	-	Macma4_06_g17850	12211759	12214890	3' UTR	-4297	TUBB1	XP_009404699.1 PREDICTED: tubulin beta-1 chain [Musa acuminata subsp. malaccensis] [Musa acuminata]
chr06-12413227-12413718	chr06	12413227	12413718	-	Macma4_06_g18180	12413358	12414238	3' UTR	766	--	THU50130.1 hypothetical protein C4D60_Mb06t16840 [Musa balbisiana]
chr06-12438302-12438626	chr06	12438302	12438626	+	Macma4_06_g18230	12434134	12438594	3' UTR	4330	VPS60-2	XP_009404737.1 PREDICTED: charged multivesicular body protein 5-like [Musa acuminata subsp. malaccensis] [Musa acuminata]
chr06-13509341-13509657	chr06	13509341	13509657	+	Macma4_06_g19600	13507644	13509617	3' UTR	1855	SCL28	XP_018682606.1 PREDICTED: scarecrow-like protein 23 [Musa acuminata subsp. malaccensis] [Musa acuminata]
chr06-13546919-13547302	chr06	13546919	13547302	-	Macma4_06_g19700	13543188	13544975	3' UTR	-2135	--	XP_009404894.1 PREDICTED: uncharacterized protein LOC103988098 [Musa acuminata subsp. malaccensis] [Musa acuminata]
chr06-13675071-13675758	chr06	13675071	13675758	+	Macma4_06_g19850	13672521	13675422	3' UTR	2893	BLH1	XP_009404911.1 PREDICTED: BEL1-like homeodomain protein 1 [Musa acuminata subsp. malaccensis] [Musa acuminata]
chr06-14218521-14218759	chr06	14218521	14218759	-	Macma4_06_g20160	14219400	14225388	3' UTR	6748	slr0305	XP_009404950.1 PREDICTED: uncharacterized protein LOC103988138 [Musa acuminata subsp. malaccensis] [Musa acuminata]
chr06-14490396-14490822	chr06	14490396	14490822	-	Macma4_06_g20450	14491084	14493169	3' UTR	2560	Os01g0871200	XP_009404982.1 PREDICTED: zinc finger protein STOP1 homolog [Musa acuminata subsp. malaccensis] [Musa acuminata]
chr06-14703227-14703707	chr06	14703227	14703707	+	Macma4_06_g20640	14701264	14702592	3' UTR	2203	UCC1	THU50336.1 hypothetical protein C4D60_Mb06t19150 [Musa balbisiana]
chr06-15103579-15103825	chr06	15103579	15103825	-	Macma4_06_g21090	15104671	15107698	3' UTR	3996	SPCC320.08	CAG1846859.1 unnamed protein product [Musa acuminata subsp. malaccensis] [Musa acuminata]
chr06-15120191-15120567	chr06	15120191	15120567	-	Macma4_06_g21080	15120304	15124671	3' UTR	4292	SLC35F2	XP_009405297.1 PREDICTED: solute carrier family 35 member F2-like isoform X1 [Musa acuminata subsp. malaccensis] [Musa acuminata]
chr06-15865158-15865556	chr06	15865158	15865556	-	Macma4_06_g21730	15859392	15863143	3' UTR	-2214	TUBB7	XP_009405384.1 PREDICTED: tubulin beta chain [Musa acuminata subsp. malaccensis] [Musa acuminata]
chr06-15994477-15994803	chr06	15994477	15994803	+	Macma4_06_g21810	15999297	15999969	3' UTR	-4657	SAUR71	XP_009405394.1 PREDICTED: auxin-responsive protein SAUR71-like [Musa acuminata subsp. malaccensis] [Musa acuminata]
chr06-16204712-16205583	chr06	16204712	16205583	-	Macma4_06_g22010	16209150	16212457	3' UTR	7310	EMB3004	XP_009405419.1 PREDICTED: bifunctional 3-dehydroquinate dehydratase/shikimate dehydrogenase, chloroplastic-like [Musa acuminata subsp. malaccensis] [Musa acuminata]
chr06-16450617-16450958	chr06	16450617	16450958	+	Macma4_06_g22150	16453218	16467725	3' UTR	-2431	PARP2	XP_009405432.1 PREDICTED: poly [ADP-ribose] polymerase 2-A [Musa acuminata subsp. malaccensis] [Musa acuminata]
chr06-16467301-16467746	chr06	16467301	16467746	-	Macma4_06_g22160	16480321	16481068	3' UTR	13545	LEA5-D	XP_009405433.1 PREDICTED: late embryogenesis abundant protein Lea5-D [Musa acuminata subsp. malaccensis] [Musa acuminata]
chr06-16551860-16553187	chr06	16551860	16553187	-	Macma4_06_g22200	16531682	16540069	3' UTR	-12454	ctps	CAG1846963.1 unnamed protein product, partial [Musa acuminata subsp. malaccensis] [Musa acuminata]
chr06-18481347-18481806	chr06	18481347	18481806	+	Macma4_06_g22940	18477699	18481727	3' UTR	3877	At4g26910	XP_009387654.1 PREDICTED: dihydrolipoyllysine-residue succinyltransferase component of 2-oxoglutarate dehydrogenase complex 2, mitochondrial-like isoform X2 [Musa acuminata subsp. malaccensis] [Musa acuminata]
chr06-18483395-18483703	chr06	18483395	18483703	+	Macma4_06_g22940	18477699	18481727	3' UTR	5850	At4g26910	XP_009387654.1 PREDICTED: dihydrolipoyllysine-residue succinyltransferase component of 2-oxoglutarate dehydrogenase complex 2, mitochondrial-like isoform X2 [Musa acuminata subsp. malaccensis] [Musa acuminata]
chr06-18821650-18821958	chr06	18821650	18821958	+	Macma4_06_g23170	18819409	18821888	3' UTR	2395	--	XP_018677329.1 PREDICTED: uncharacterized protein LOC103974285 [Musa acuminata subsp. malaccensis] [Musa acuminata]
chr06-19529385-19529765	chr06	19529385	19529765	+	Macma4_06_g23350	19524246	19529761	3' UTR	5329	VIT_05s0020g02800	XP_009405560.1 PREDICTED: ATP-dependent (S)-NAD(P)H-hydrate dehydratase [Musa acuminata subsp. malaccensis] [Musa acuminata]
chr06-19812042-19812839	chr06	19812042	19812839	+	Macma4_06_g23480	19810330	19812879	3' UTR	2110	ELI1	XP_009387050.1 PREDICTED: putative pentatricopeptide repeat-containing protein At5g59200, chloroplastic [Musa acuminata subsp. malaccensis] [Musa acuminata]
chr06-19910125-19910437	chr06	19910125	19910437	+	Macma4_06_g23550	19908772	19912349	3' UTR	1509	--	XP_009387057.1 PREDICTED: INO80 complex subunit D-like isoform X1 [Musa acuminata subsp. malaccensis] [Musa acuminata]
chr06-20022857-20023491	chr06	20022857	20023491	-	Macma4_06_g23590	20022978	20049710	3' UTR	26536	GTE6	XP_009405768.1 PREDICTED: uncharacterized protein LOC103988839 isoform X1 [Musa acuminata subsp. malaccensis] [Musa acuminata]
chr06-20320150-20320687	chr06	20320150	20320687	+	Macma4_06_g23620	20306951	20320646	3' UTR	13467	MAP65-6	XP_009405774.1 PREDICTED: 65-kDa microtubule-associated protein 6-like isoform X1 [Musa acuminata subsp. malaccensis] [Musa acuminata]
chr06-20517438-20517866	chr06	20517438	20517866	+	Macma4_06_g23640	20510264	20517852	3' UTR	7388	SAP16	XP_009405739.1 PREDICTED: zinc finger AN1 and C2H2 domain-containing stress-associated protein 16-like [Musa acuminata subsp. malaccensis] [Musa acuminata]
chr06-22699816-22700165	chr06	22699816	22700165	+	Macma4_06_g23850	22698769	22700112	3' UTR	1221	--	XP_009405690.1 PREDICTED: uncharacterized protein LOC103988785 [Musa acuminata subsp. malaccensis] [Musa acuminata]
chr06-28125338-28125585	chr06	28125338	28125585	+	Macma4_06_g24630	28122377	28124401	3' UTR	3084	RPL35AA	XP_009405711.1 PREDICTED: 60S ribosomal protein L35a-1 [Musa acuminata subsp. malaccensis] [Musa acuminata]
chr06-29790794-29791040	chr06	29790794	29791040	-	Macma4_06_g25230	29791000	29792935	3' UTR	2018	TIC214	CAG1847238.1 unnamed protein product [Musa acuminata subsp. malaccensis] [Musa acuminata]
chr06-29875384-29875751	chr06	29875384	29875751	-	Macma4_06_g25280	29875379	29881015	3' UTR	5448	CRK6	XP_009405651.1 PREDICTED: putative receptor-like protein kinase At4g00960 [Musa acuminata subsp. malaccensis] [Musa acuminata]
chr06-30370476-30370808	chr06	30370476	30370808	+	Macma4_06_g25600	30366412	30370821	3' UTR	4230	--	XP_009405609.1 PREDICTED: uncharacterized protein LOC103988718 isoform X2 [Musa acuminata subsp. malaccensis] [Musa acuminata]
chr06-30491195-30491437	chr06	30491195	30491437	-	Macma4_06_g25640	30488652	30489206	3' UTR	-2110	--	CAG1847277.1 unnamed protein product [Musa acuminata subsp. malaccensis] [Musa acuminata]
chr06-30629745-30630089	chr06	30629745	30630089	+	Macma4_06_g25740	30627290	30629925	3' UTR	2627	PER52	CAG1847287.1 unnamed protein product [Musa acuminata subsp. malaccensis] [Musa acuminata]
chr06-30778151-30778633	chr06	30778151	30778633	-	Macma4_06_g25800	30778235	30782006	3' UTR	3614	BHLH42	XP_009405587.1 PREDICTED: basic helix-loop-helix protein A-like isoform X1 [Musa acuminata subsp. malaccensis] [Musa acuminata]
chr06-30968183-30968878	chr06	30968183	30968878	+	Macma4_06_g26020	30964170	30968645	3' UTR	4360	GGT3	XP_009405839.1 PREDICTED: gamma-glutamyltranspeptidase 3-like [Musa acuminata subsp. malaccensis] [Musa acuminata]
chr06-31023491-31023748	chr06	31023491	31023748	-	Macma4_06_g26040	31023278	31029099	3' UTR	5480	MKP1	THU50798.1 hypothetical protein C4D60_Mb06t24130 [Musa balbisiana]
chr06-31078702-31078972	chr06	31078702	31078972	+	Macma4_06_g26090	31075651	31079054	3' UTR	3186	TET4	XP_009405827.1 PREDICTED: tetraspanin-3-like [Musa acuminata subsp. malaccensis] [Musa acuminata]
chr06-31278306-31278918	chr06	31278306	31278918	+	Macma4_06_g26240	31271189	31278707	3' UTR	7423	CSN2	XP_009405854.1 PREDICTED: COP9 signalosome complex subunit 2 [Musa acuminata subsp. malaccensis] [Musa acuminata]
chr06-31922444-31922783	chr06	31922444	31922783	+	Macma4_06_g26730	31920119	31923163	3' UTR	2494	PCMP-A5	XP_009405907.1 PREDICTED: pentatricopeptide repeat-containing protein At3g26540 [Musa acuminata subsp. malaccensis] [Musa acuminata]
chr06-32040206-32040474	chr06	32040206	32040474	+	Macma4_06_g26800	32037023	32041060	3' UTR	3317	FRS5	XP_018683860.1 PREDICTED: protein FAR1-RELATED SEQUENCE 7-like [Musa acuminata subsp. malaccensis] [Musa acuminata]
chr06-32422281-32422587	chr06	32422281	32422587	+	Macma4_06_g27030	32417909	32422611	3' UTR	4525	SULTR3;1	XP_009405950.1 PREDICTED: sulfate transporter 3.1 [Musa acuminata subsp. malaccensis] [Musa acuminata]
chr06-32851751-32852006	chr06	32851751	32852006	-	Macma4_06_g27350	32869217	32871014	3' UTR	19136	LCAT1	XP_009405780.1 PREDICTED: lecithin-cholesterol acyltransferase-like 1 [Musa acuminata subsp. malaccensis] [Musa acuminata]
chr06-33105302-33105709	chr06	33105302	33105709	-	Macma4_06_g27490	33105420	33107492	3' UTR	1987	DTX48	THU50930.1 hypothetical protein C4D60_Mb06t25560 [Musa balbisiana]
chr06-33856697-33857453	chr06	33856697	33857453	+	Macma4_06_g28040	33855548	33855874	3' UTR	1527	--	CAG1847506.1 unnamed protein product [Musa acuminata subsp. malaccensis] [Musa acuminata]
chr06-34376574-34376947	chr06	34376574	34376947	+	Macma4_06_g28400	34375568	34377079	3' UTR	1192	NAC048	XP_009406079.1 PREDICTED: NAC domain-containing protein 2-like [Musa acuminata subsp. malaccensis] [Musa acuminata]
chr06-34583681-34584085	chr06	34583681	34584085	-	Macma4_06_g28580	34583748	34589805	3' UTR	5922	--	CAG1847559.1 unnamed protein product [Musa acuminata subsp. malaccensis] [Musa acuminata]
chr06-34594460-34594938	chr06	34594460	34594938	-	Macma4_06_g28600	34593413	34595887	3' UTR	1188	--	CAG1847561.1 unnamed protein product [Musa acuminata subsp. malaccensis] [Musa acuminata]
chr06-34618919-34619288	chr06	34618919	34619288	+	Macma4_06_g28610	34613208	34615506	3' UTR	5895	LAX3	XP_009406113.1 PREDICTED: auxin transporter-like protein 3 [Musa acuminata subsp. malaccensis] [Musa acuminata]
chr06-34684620-34684972	chr06	34684620	34684972	+	Macma4_06_g28730	34684104	34685137	3' UTR	692	--	-
chr06-34723213-34723517	chr06	34723213	34723517	-	Macma4_06_g28770	34723019	34724370	3' UTR	1005	NAC104	XP_009406133.1 PREDICTED: NAC domain-containing protein 104-like [Musa acuminata subsp. malaccensis] [Musa acuminata]
chr06-34807114-34807377	chr06	34807114	34807377	+	Macma4_06_g28920	34802815	34802919	3' UTR	4430	--	CAG1847592.1 unnamed protein product [Musa acuminata subsp. malaccensis] [Musa acuminata]
chr06-35010739-35010988	chr06	35010739	35010988	-	Macma4_06_g29240	35010459	35015565	3' UTR	4702	PWP2	XP_009406165.1 PREDICTED: periodic tryptophan protein 2 homolog [Musa acuminata subsp. malaccensis] [Musa acuminata]
chr06-35068050-35068576	chr06	35068050	35068576	+	Macma4_06_g29310	35067292	35068649	3' UTR	1021	--	CAG1847628.1 unnamed protein product [Musa acuminata subsp. malaccensis] [Musa acuminata]
chr06-35185025-35185635	chr06	35185025	35185635	+	Macma4_06_g29500	35182629	35185381	3' UTR	2701	--	XP_009406189.1 PREDICTED: uncharacterized protein LOC103989145 [Musa acuminata subsp. malaccensis] [Musa acuminata]
chr06-35256037-35256378	chr06	35256037	35256378	-	Macma4_06_g29580	35256148	35265142	3' UTR	8935	--	XP_009406204.1 PREDICTED: uncharacterized protein LOC103989154 [Musa acuminata subsp. malaccensis] [Musa acuminata]
chr06-35276839-35277277	chr06	35276839	35277277	-	Macma4_06_g29610	35276512	35281669	3' UTR	4611	ECT2	XP_009406213.1 PREDICTED: uncharacterized protein LOC103989156 [Musa acuminata subsp. malaccensis] [Musa acuminata]
chr06-35317263-35317699	chr06	35317263	35317699	-	Macma4_06_g29660	35317177	35318507	3' UTR	1026	SPEAR1	XP_009406219.1 PREDICTED: protein SPEAR1-like [Musa acuminata subsp. malaccensis] [Musa acuminata]
chr06-35372859-35373380	chr06	35372859	35373380	-	Macma4_06_g29740	35373095	35375663	3' UTR	2544	--	XP_018683632.1 PREDICTED: uncharacterized protein LOC103989171 [Musa acuminata subsp. malaccensis] [Musa acuminata]
chr06-35532538-35532889	chr06	35532538	35532889	+	Macma4_06_g29950	35529706	35531759	3' UTR	3007	NAC073	XP_009406259.1 PREDICTED: NAC domain-containing protein 73 isoform X2 [Musa acuminata subsp. malaccensis] [Musa acuminata]
chr06-35608209-35608581	chr06	35608209	35608581	-	Macma4_06_g30050	35595754	35602229	3' UTR	-6166	MPK10	XP_009406270.1 PREDICTED: mitogen-activated protein kinase 10-like [Musa acuminata subsp. malaccensis] [Musa acuminata]
chr06-35686099-35686390	chr06	35686099	35686390	-	Macma4_06_g30170	35686546	35688498	3' UTR	2254	MAN1	XP_009406291.1 PREDICTED: mannan endo-1,4-beta-mannosidase 1-like [Musa acuminata subsp. malaccensis] [Musa acuminata]
chr06-36085218-36085607	chr06	36085218	36085607	+	Macma4_06_g30730	36079567	36085573	3' UTR	5845	--	XP_009406335.1 PREDICTED: uncharacterized protein LOC103989257 isoform X1 [Musa acuminata subsp. malaccensis] [Musa acuminata]
chr06-36446254-36446753	chr06	36446254	36446753	-	Macma4_06_g31170	36446211	36449643	3' UTR	3140	FLXL3	XP_009406368.1 PREDICTED: protein FLX-like 4 [Musa acuminata subsp. malaccensis] [Musa acuminata]
chr06-36918341-36918588	chr06	36918341	36918588	-	Macma4_06_g31750	36918407	36919395	3' UTR	931	--	CAG1847864.1 unnamed protein product [Musa acuminata subsp. malaccensis] [Musa acuminata]
chr06-36964767-36965105	chr06	36964767	36965105	-	Macma4_06_g31790	36969066	36973530	3' UTR	8594	--	XP_009406434.1 PREDICTED: uncharacterized protein LOC103989346 [Musa acuminata subsp. malaccensis] [Musa acuminata]
chr06-37084944-37085226	chr06	37084944	37085226	+	Macma4_06_g31920	37079765	37085441	3' UTR	5320	At1g14450	CAG1847881.1 unnamed protein product [Musa acuminata subsp. malaccensis] [Musa acuminata]
chr06-37491063-37491381	chr06	37491063	37491381	+	Macma4_06_g32490	37486432	37487907	3' UTR	4790	--	XP_009406490.1 PREDICTED: early nodulin-20 [Musa acuminata subsp. malaccensis] [Musa acuminata]
chr06-37514348-37514608	chr06	37514348	37514608	+	Macma4_06_g32530	37512958	37514493	3' UTR	1520	MYB102	XP_009406494.1 PREDICTED: transcription factor MYB39 [Musa acuminata subsp. malaccensis] [Musa acuminata]
chr06-37516047-37516347	chr06	37516047	37516347	+	Macma4_06_g32530	37512958	37514493	3' UTR	3239	MYB102	XP_009406494.1 PREDICTED: transcription factor MYB39 [Musa acuminata subsp. malaccensis] [Musa acuminata]
chr06-37607506-37607874	chr06	37607506	37607874	-	Macma4_06_g32650	37600056	37604560	3' UTR	-3130	RIDA	XP_009406506.1 PREDICTED: reactive Intermediate Deaminase A, chloroplastic [Musa acuminata subsp. malaccensis] [Musa acuminata]
chr06-37620454-37620896	chr06	37620454	37620896	+	Macma4_06_g32670	37617082	37620147	3' UTR	3593	CPK19	XP_009406510.1 PREDICTED: calcium-dependent protein kinase 19 [Musa acuminata subsp. malaccensis] [Musa acuminata]
chr06-38018643-38019024	chr06	38018643	38019024	+	Macma4_06_g33170	38017570	38019010	3' UTR	1263	LATE	XP_009406565.1 PREDICTED: zinc finger protein GIS-like [Musa acuminata subsp. malaccensis] [Musa acuminata]
chr06-38260700-38261055	chr06	38260700	38261055	-	Macma4_06_g33470	38264399	38265682	3' UTR	4805	At5g64816	XP_009406604.1 PREDICTED: uncharacterized protein At5g64816-like [Musa acuminata subsp. malaccensis] [Musa acuminata]
chr06-38451272-38451565	chr06	38451272	38451565	-	Macma4_06_g33700	38451264	38457049	3' UTR	5631	Acy1	XP_009406638.1 PREDICTED: aminoacylase-1-like [Musa acuminata subsp. malaccensis] [Musa acuminata]
chr06-38479082-38479389	chr06	38479082	38479389	+	Macma4_06_g33730	38477271	38479499	3' UTR	1964	BHLH30	XP_009406644.1 PREDICTED: transcription factor bHLH30-like isoform X1 [Musa acuminata subsp. malaccensis] [Musa acuminata]
chr06-38556997-38557295	chr06	38556997	38557295	-	Macma4_06_g33810	38558641	38559859	3' UTR	2713	--	XP_009406654.1 PREDICTED: uncharacterized protein LOC103989510 [Musa acuminata subsp. malaccensis] [Musa acuminata]
chr06-38991886-38992492	chr06	38991886	38992492	+	Macma4_06_g34430	38990777	38993425	3' UTR	1412	BC10	XP_009406695.1 PREDICTED: uncharacterized protein LOC103989546 isoform X1 [Musa acuminata subsp. malaccensis] [Musa acuminata]
chr06-39201971-39202342	chr06	39201971	39202342	-	Macma4_06_g34720	39203665	39206813	3' UTR	4657	LIP1P-1	THU51547.1 hypothetical protein C4D60_Mb06t32180 [Musa balbisiana]
chr06-39336007-39336409	chr06	39336007	39336409	-	Macma4_06_g34920	39338060	39338467	3' UTR	2259	--	XP_018683005.1 PREDICTED: uncharacterized protein DDB_G0283697-like [Musa acuminata subsp. malaccensis] [Musa acuminata]
chr06-39413241-39413837	chr06	39413241	39413837	+	Macma4_06_g35060	39416058	39420704	3' UTR	-2519	GGH2	XP_009406768.1 PREDICTED: gamma-glutamyl hydrolase 2-like isoform X1 [Musa acuminata subsp. malaccensis] [Musa acuminata]
chr06-39732112-39732555	chr06	39732112	39732555	-	Macma4_06_g35570	39732252	39734053	3' UTR	1720	NAC029	CAG1848224.1 unnamed protein product [Musa acuminata subsp. malaccensis] [Musa acuminata]
chr06-39737760-39738226	chr06	39737760	39738226	-	Macma4_06_g35580	39737884	39739314	3' UTR	1321	NAC068	XP_009406848.2 PREDICTED: uncharacterized protein LOC103989655 [Musa acuminata subsp. malaccensis] [Musa acuminata]
chr06-39931333-39931673	chr06	39931333	39931673	+	Macma4_06_g35880	39933519	39935199	3' UTR	-2016	WUN1	CAG1848256.1 unnamed protein product [Musa acuminata subsp. malaccensis] [Musa acuminata]
chr06-40585958-40586367	chr06	40585958	40586367	-	Macma4_06_g36950	40586045	40589700	3' UTR	3538	SDIR1	CAG1848349.1 unnamed protein product [Musa acuminata subsp. malaccensis] [Musa acuminata]
chr06-40675967-40676252	chr06	40675967	40676252	+	Macma4_06_g37170	40673658	40677245	3' UTR	2451	--	-
chr06-41133289-41133878	chr06	41133289	41133878	-	Macma4_06_g37950	41133922	41134254	3' UTR	671	ZAT8	CAG1848444.1 unnamed protein product [Musa acuminata subsp. malaccensis] [Musa acuminata]
chr06-41236063-41236376	chr06	41236063	41236376	-	Macma4_06_g38150	41236429	41238513	3' UTR	2294	PCMP-E46	XP_009407445.1 PREDICTED: putative pentatricopeptide repeat-containing protein At3g25970 [Musa acuminata subsp. malaccensis] [Musa acuminata]
chr06-41252909-41253433	chr06	41252909	41253433	-	Macma4_06_g38180	41253539	41255365	3' UTR	2194	GAI	XP_009407441.1 PREDICTED: DELLA protein GAI-like [Musa acuminata subsp. malaccensis] [Musa acuminata]
chr06-41636470-41637311	chr06	41636470	41637311	+	Macma4_06_g38760	41635478	41636903	3' UTR	1412	TYRAAT2	XP_009407369.1 PREDICTED: arogenate dehydrogenase 2, chloroplastic-like [Musa acuminata subsp. malaccensis] [Musa acuminata]
chr06-41703237-41703512	chr06	41703237	41703512	-	Macma4_06_g38860	41705866	41708853	3' UTR	5479	--	CAG1848537.1 unnamed protein product [Musa acuminata subsp. malaccensis] [Musa acuminata]
chr06-41713990-41714423	chr06	41713990	41714423	+	Macma4_06_g38890	41713235	41714488	3' UTR	971	45171	XP_009407359.1 PREDICTED: stress enhanced protein 2, chloroplastic [Musa acuminata subsp. malaccensis] [Musa acuminata]
chr06-41813972-41814516	chr06	41813972	41814516	+	Macma4_06_g39040	41813306	41814551	3' UTR	938	NFYB10	XP_009407345.1 PREDICTED: nuclear transcription factor Y subunit B-3-like [Musa acuminata subsp. malaccensis] [Musa acuminata]
chr06-41905675-41906071	chr06	41905675	41906071	+	Macma4_06_g39160	41904534	41906038	3' UTR	1339	Os11g0156000	XP_009407334.1 PREDICTED: B3 domain-containing protein Os11g0156000-like [Musa acuminata subsp. malaccensis] [Musa acuminata]
chr06-41925594-41925866	chr06	41925594	41925866	+	Macma4_06_g39180	41924258	41925755	3' UTR	1472	At2g36090	XP_009407332.1 PREDICTED: probable F-box protein At1g60180 [Musa acuminata subsp. malaccensis] [Musa acuminata]
chr06-42082658-42082964	chr06	42082658	42082964	-	Macma4_06_g39380	42069894	42076177	3' UTR	-6634	calub	XP_009407305.1 PREDICTED: reticulocalbin-2-like [Musa acuminata subsp. malaccensis] [Musa acuminata]
chr06-42237144-42238094	chr06	42237144	42238094	+	Macma4_06_g39590	42227050	42236081	3' UTR	10569	--	XP_009407259.1 PREDICTED: uncharacterized protein LOC103989996 [Musa acuminata subsp. malaccensis] [Musa acuminata]
chr06-42290034-42290709	chr06	42290034	42290709	+	Macma4_06_g39680	42288868	42290619	3' UTR	1503	JGB	XP_009407250.1 PREDICTED: vegetative incompatibility protein HET-E-1-like [Musa acuminata subsp. malaccensis] [Musa acuminata]
chr06-42294518-42294804	chr06	42294518	42294804	+	Macma4_06_g39690	42293169	42294061	3' UTR	1492	--	CAG1848622.1 unnamed protein product, partial [Musa acuminata subsp. malaccensis] [Musa acuminata]
chr06-42522685-42523565	chr06	42522685	42523565	-	Macma4_06_g40030	42523021	42524303	3' UTR	1178	CCOAOMT	XP_009407208.1 PREDICTED: caffeoyl-CoA O-methyltransferase [Musa acuminata subsp. malaccensis] [Musa acuminata]
chr06-42610448-42611001	chr06	42610448	42611001	-	Macma4_06_g40160	42610530	42612179	3' UTR	1455	OsI_09389	XP_009407186.1 PREDICTED: protein G1-like4 [Musa acuminata subsp. malaccensis] [Musa acuminata]
chr06-42691470-42692400	chr06	42691470	42692400	+	Macma4_06_g40260	42694556	42698005	3' UTR	-2621	--	THU52028.1 hypothetical protein C4D60_Mb06t37280 [Musa balbisiana]
chr06-42993655-42994221	chr06	42993655	42994221	-	Macma4_06_g40720	42993873	42998242	3' UTR	4304	BI1	XP_009407136.1 PREDICTED: bax inhibitor 1 [Musa acuminata subsp. malaccensis] [Musa acuminata]
chr07-245785-246174	chr07	245785	246174	+	Macma4_07_g00220	249072	249644	3' UTR	-3093	--	XP_018684416.1 PREDICTED: uncharacterized protein LOC103991172 [Musa acuminata subsp. malaccensis] [Musa acuminata]
chr07-486828-487172	chr07	486828	487172	-	Macma4_07_g00520	478098	484930	3' UTR	-2070	MPPbeta	XP_009408617.1 PREDICTED: probable mitochondrial-processing peptidase subunit beta, mitochondrial [Musa acuminata subsp. malaccensis] [Musa acuminata]
chr07-534145-534537	chr07	534145	534537	+	Macma4_07_g00580	530689	534412	3' UTR	3652	WRKY4	XP_009408606.1 PREDICTED: probable WRKY transcription factor 3 [Musa acuminata subsp. malaccensis] [Musa acuminata]
chr07-600769-601193	chr07	600769	601193	-	Macma4_07_g00690	604318	604746	3' UTR	3765	--	XP_009408594.1 PREDICTED: glycine, alanine and asparagine-rich protein-like [Musa acuminata subsp. malaccensis] [Musa acuminata]
chr07-610692-611216	chr07	610692	611216	+	Macma4_07_g00710	610350	611233	3' UTR	604	--	XP_009408593.1 PREDICTED: ocs element-binding factor 1-like [Musa acuminata subsp. malaccensis] [Musa acuminata]
chr07-1030470-1030758	chr07	1030470	1030758	+	Macma4_07_g01350	1029477	1029694	3' UTR	1137	--	CAG1855296.1 unnamed protein product [Musa acuminata subsp. malaccensis] [Musa acuminata]
chr07-1264639-1265170	chr07	1264639	1265170	-	Macma4_07_g01630	1260600	1262240	3' UTR	-2664	PCMP-E75	XP_009408480.1 PREDICTED: pentatricopeptide repeat-containing protein At2g42920, chloroplastic [Musa acuminata subsp. malaccensis] [Musa acuminata]
chr07-1333163-1334002	chr07	1333163	1334002	-	Macma4_07_g01710	1335978	1339536	3' UTR	5954	--	XP_009408471.1 PREDICTED: uncharacterized protein C6C3.02c [Musa acuminata subsp. malaccensis] [Musa acuminata]
chr07-1343493-1343822	chr07	1343493	1343822	+	Macma4_07_g01720	1339940	1343535	3' UTR	3717	--	CAG1855332.1 unnamed protein product [Musa acuminata subsp. malaccensis] [Musa acuminata]
chr07-1397620-1397977	chr07	1397620	1397977	+	Macma4_07_g01800	1389293	1396793	3' UTR	8505	5FCL	XP_009408464.2 PREDICTED: 5-formyltetrahydrofolate cyclo-ligase, mitochondrial-like [Musa acuminata subsp. malaccensis] [Musa acuminata]
chr07-1435213-1435514	chr07	1435213	1435514	+	Macma4_07_g01880	1433199	1433718	3' UTR	2164	--	-
chr07-1489810-1490237	chr07	1489810	1490237	-	Macma4_07_g01940	1490728	1494197	3' UTR	4174	WAV3	XP_009408449.1 PREDICTED: uncharacterized protein LOC103990885 [Musa acuminata subsp. malaccensis] [Musa acuminata]
chr07-1500014-1500353	chr07	1500014	1500353	-	Macma4_07_g01950	1494433	1494729	3' UTR	-5454	--	-
chr07-1601634-1601966	chr07	1601634	1601966	-	Macma4_07_g02060	1603016	1604275	3' UTR	2475	UNC	CAG1855366.1 unnamed protein product [Musa acuminata subsp. malaccensis] [Musa acuminata]
chr07-1780375-1780690	chr07	1780375	1780690	+	Macma4_07_g02260	1773974	1780891	3' UTR	6558	--	XP_009408413.1 PREDICTED: uncharacterized protein LOC103990856 [Musa acuminata subsp. malaccensis] [Musa acuminata]
chr07-1933280-1933613	chr07	1933280	1933613	+	Macma4_07_g02440	1936640	1944489	3' UTR	-3194	RIE1	XP_009408396.1 PREDICTED: E3 ubiquitin protein ligase RIE1 [Musa acuminata subsp. malaccensis] [Musa acuminata]
chr07-2282235-2282560	chr07	2282235	2282560	+	Macma4_07_g02960	2274416	2277701	3' UTR	7981	URM1	CAG1855450.1 unnamed protein product [Musa acuminata subsp. malaccensis] [Musa acuminata]
chr07-2296889-2297275	chr07	2296889	2297275	-	Macma4_07_g02970	2282251	2294991	3' UTR	-2091	CSTLP4	XP_018684605.1 PREDICTED: CMP-sialic acid transporter 4-like [Musa acuminata subsp. malaccensis] [Musa acuminata]
chr07-2928316-2928643	chr07	2928316	2928643	+	Macma4_07_g03810	2927544	2927855	3' UTR	935	GRXC14	XP_009408234.1 PREDICTED: putative glutaredoxin-C14 [Musa acuminata subsp. malaccensis] [Musa acuminata]
chr07-3362666-3363007	chr07	3362666	3363007	+	Macma4_07_g04520	3362440	3362922	3' UTR	396	--	CAG1855608.1 unnamed protein product [Musa acuminata subsp. malaccensis] [Musa acuminata]
chr07-3375230-3375610	chr07	3375230	3375610	-	Macma4_07_g04570	3375380	3377141	3' UTR	1721	--	XP_009408133.1 PREDICTED: uncharacterized protein LOC103990649 isoform X1 [Musa acuminata subsp. malaccensis] [Musa acuminata]
chr07-3543038-3543329	chr07	3543038	3543329	+	Macma4_07_g04860	3540712	3543258	3' UTR	2471	LSD1	XP_009408105.1 PREDICTED: protein LSD1 isoform X4 [Musa acuminata subsp. malaccensis] [Musa acuminata]
chr07-3789809-3790455	chr07	3789809	3790455	-	Macma4_07_g05230	3791004	3791495	3' UTR	1363	GDU3	XP_009408049.1 PREDICTED: protein GLUTAMINE DUMPER 3-like [Musa acuminata subsp. malaccensis] [Musa acuminata]
chr07-3870171-3870477	chr07	3870171	3870477	-	Macma4_07_g05330	3870287	3874333	3' UTR	4009	DJA7A	THU61450.1 hypothetical protein C4D60_Mb07t23410 [Musa balbisiana]
chr07-3890955-3891283	chr07	3890955	3891283	+	Macma4_07_g05360	3888499	3891384	3' UTR	2620	At1g80640	XP_009408035.1 PREDICTED: probable receptor-like protein kinase At1g80640 [Musa acuminata subsp. malaccensis] [Musa acuminata]
chr07-4361685-4362063	chr07	4361685	4362063	+	Macma4_07_g06140	4365577	4366689	3' UTR	-3703	DREB1B	XP_009407952.1 PREDICTED: dehydration-responsive element-binding protein 1G-like [Musa acuminata subsp. malaccensis] [Musa acuminata]
chr07-4366456-4366907	chr07	4366456	4366907	+	Macma4_07_g06140	4365577	4366689	3' UTR	1104	DREB1B	XP_009407952.1 PREDICTED: dehydration-responsive element-binding protein 1G-like [Musa acuminata subsp. malaccensis] [Musa acuminata]
chr07-4414202-4414575	chr07	4414202	4414575	+	Macma4_07_g06220	4412650	4414491	3' UTR	1738	CAND7	XP_009407946.1 PREDICTED: protein GPR107-like [Musa acuminata subsp. malaccensis] [Musa acuminata]
chr07-4420792-4421255	chr07	4420792	4421255	+	Macma4_07_g06230	4419487	4421102	3' UTR	1536	NAC043	XP_009407945.1 PREDICTED: NAC domain-containing protein 43-like [Musa acuminata subsp. malaccensis] [Musa acuminata]
chr07-4796267-4796565	chr07	4796267	4796565	-	Macma4_07_g06770	4797049	4799165	3' UTR	2749	--	XP_009407861.1 PREDICTED: uncharacterized protein LOC103990450 [Musa acuminata subsp. malaccensis] [Musa acuminata]
chr07-5029239-5029914	chr07	5029239	5029914	-	Macma4_07_g07050	5030285	5031974	3' UTR	2398	WRKY12	XP_009407832.1 PREDICTED: probable WRKY transcription factor 12 isoform X2 [Musa acuminata subsp. malaccensis] [Musa acuminata]
chr07-5113162-5113580	chr07	5113162	5113580	+	Macma4_07_g07140	5107335	5109114	3' UTR	6036	HAT4	XP_009407820.1 PREDICTED: homeobox-leucine zipper protein HAT4-like isoform X1 [Musa acuminata subsp. malaccensis] [Musa acuminata]
chr07-5191598-5191942	chr07	5191598	5191942	-	Macma4_07_g07250	5196261	5204231	3' UTR	12461	PVA13	XP_009407807.1 PREDICTED: vesicle-associated protein 1-3-like isoform X1 [Musa acuminata subsp. malaccensis] [Musa acuminata]
chr07-5258933-5259264	chr07	5258933	5259264	+	Macma4_07_g07320	5265823	5275864	3' UTR	-6725	RUS1	XP_009407794.1 PREDICTED: protein root UVB sensitive 1, chloroplastic isoform X1 [Musa acuminata subsp. malaccensis] [Musa acuminata]
chr07-5476531-5476819	chr07	5476531	5476819	-	Macma4_07_g07490	5478813	5482572	3' UTR	5897	--	XP_009407775.1 PREDICTED: uncharacterized protein LOC103990386 [Musa acuminata subsp. malaccensis] [Musa acuminata]
chr07-5630866-5631210	chr07	5630866	5631210	+	Macma4_07_g07640	5629028	5631189	3' UTR	2010	ACL5	XP_009407753.2 PREDICTED: thermospermine synthase ACAULIS5 [Musa acuminata subsp. malaccensis] [Musa acuminata]
chr07-5783910-5784300	chr07	5783910	5784300	+	Macma4_07_g07860	5782878	5784152	3' UTR	1227	At3g03980	XP_009407731.1 PREDICTED: short-chain type dehydrogenase/reductase-like [Musa acuminata subsp. malaccensis] [Musa acuminata]
chr07-5835006-5835271	chr07	5835006	5835271	+	Macma4_07_g07950	5832368	5835249	3' UTR	2770	--	XP_009407725.1 PREDICTED: uncharacterized protein LOC103990346 [Musa acuminata subsp. malaccensis] [Musa acuminata]
chr07-6088109-6088763	chr07	6088109	6088763	-	Macma4_07_g08250	6088982	6089434	3' UTR	998	--	XP_009407680.1 PREDICTED: ocs element-binding factor 1-like [Musa acuminata subsp. malaccensis] [Musa acuminata]
chr07-6174448-6174794	chr07	6174448	6174794	-	Macma4_07_g08380	6176859	6178437	3' UTR	3816	CYCD5-2	XP_009407668.1 PREDICTED: cyclin-D5-2-like [Musa acuminata subsp. malaccensis] [Musa acuminata]
chr07-6767937-6768224	chr07	6767937	6768224	+	Macma4_07_g09090	6766767	6768101	3' UTR	1313	--	XP_009408859.1 PREDICTED: NDR1/HIN1-Like protein 3-like [Musa acuminata subsp. malaccensis] [Musa acuminata]
chr07-6914378-6914880	chr07	6914378	6914880	-	Macma4_07_g09280	6915826	6916386	3' UTR	1757	PYL2	XP_009408881.1 PREDICTED: abscisic acid receptor PYL2-like [Musa acuminata subsp. malaccensis] [Musa acuminata]
chr07-6937703-6938190	chr07	6937703	6938190	+	Macma4_07_g09300	6936273	6938048	3' UTR	1673	Os01g0192000	XP_009408887.1 PREDICTED: zinc finger CCCH domain-containing protein 2-like [Musa acuminata subsp. malaccensis] [Musa acuminata]
chr07-7139109-7139622	chr07	7139109	7139622	-	Macma4_07_g09630	7139308	7142500	3' UTR	3135	CYP90D2	XP_009408921.1 PREDICTED: cytochrome P450 90D2-like [Musa acuminata subsp. malaccensis] [Musa acuminata]
chr07-7176917-7177247	chr07	7176917	7177247	+	Macma4_07_g09690	7175790	7176657	3' UTR	1292	WRKY50	XP_009408926.1 PREDICTED: probable WRKY transcription factor 50 isoform X1 [Musa acuminata subsp. malaccensis] [Musa acuminata]
chr07-7177897-7178209	chr07	7177897	7178209	+	Macma4_07_g09690	7175790	7176657	3' UTR	2263	WRKY50	XP_009408926.1 PREDICTED: probable WRKY transcription factor 50 isoform X1 [Musa acuminata subsp. malaccensis] [Musa acuminata]
chr07-7358456-7358715	chr07	7358456	7358715	-	Macma4_07_g09890	7360597	7366011	3' UTR	7426	GFT1	THU61054.1 hypothetical protein C4D60_Mb07t19220 [Musa balbisiana]
chr07-7443410-7443859	chr07	7443410	7443859	+	Macma4_07_g10050	7441841	7442664	3' UTR	1793	--	XP_009408972.1 PREDICTED: EG45-like domain containing protein isoform X2 [Musa acuminata subsp. malaccensis] [Musa acuminata]
chr07-7715118-7715593	chr07	7715118	7715593	+	Macma4_07_g10340	7712472	7715626	3' UTR	2883	AC101	XP_009409006.1 PREDICTED: actin-101-like [Musa acuminata subsp. malaccensis] [Musa acuminata]
chr07-7726917-7727369	chr07	7726917	7727369	-	Macma4_07_g10370	7724353	7725142	3' UTR	-2001	MtrDRAFT_AC149210g4v1	XP_009409009.1 PREDICTED: probable histone H2A.2 [Musa acuminata subsp. malaccensis] [Musa acuminata]
chr07-8332950-8333299	chr07	8332950	8333299	-	Macma4_07_g11260	8323521	8328117	3' UTR	-5007	ROC8	CAG1856260.1 unnamed protein product [Musa acuminata subsp. malaccensis] [Musa acuminata]
chr07-8609429-8609739	chr07	8609429	8609739	+	Macma4_07_g11660	8608719	8609617	3' UTR	865	--	XP_009409162.1 PREDICTED: uncharacterized protein LOC103991427 [Musa acuminata subsp. malaccensis] [Musa acuminata]
chr07-8684450-8684704	chr07	8684450	8684704	+	Macma4_07_g11690	8669399	8673969	3' UTR	15178	FBX14	XP_009409171.1 PREDICTED: F-box protein FBX14-like [Musa acuminata subsp. malaccensis] [Musa acuminata]
chr07-9031644-9032029	chr07	9031644	9032029	-	Macma4_07_g12210	9031829	9032484	3' UTR	648	Os07g0190800	CAG1856353.1 unnamed protein product [Musa acuminata subsp. malaccensis] [Musa acuminata]
chr07-9118866-9119241	chr07	9118866	9119241	-	Macma4_07_g12240	9118746	9121317	3' UTR	2264	--	XP_009409229.1 PREDICTED: uncharacterized protein LOC103991475 [Musa acuminata subsp. malaccensis] [Musa acuminata]
chr07-9139115-9139483	chr07	9139115	9139483	-	Macma4_07_g12270	9139086	9141847	3' UTR	2548	SDI1	XP_009409232.1 PREDICTED: protein SULFUR DEFICIENCY-INDUCED 2-like [Musa acuminata subsp. malaccensis] [Musa acuminata]
chr07-9195597-9195948	chr07	9195597	9195948	+	Macma4_07_g12360	9194125	9195875	3' UTR	1647	COR2	XP_009409242.1 PREDICTED: non-functional NADPH-dependent codeinone reductase 2 [Musa acuminata subsp. malaccensis] [Musa acuminata]
chr07-9303167-9303486	chr07	9303167	9303486	+	Macma4_07_g12500	9301979	9303428	3' UTR	1347	MYB20	XP_009409253.1 PREDICTED: protein ODORANT1-like [Musa acuminata subsp. malaccensis] [Musa acuminata]
chr07-9479044-9479335	chr07	9479044	9479335	+	Macma4_07_g12640	9477657	9478552	3' UTR	1532	RPL29	XP_009409274.1 PREDICTED: 50S ribosomal protein L29, chloroplastic-like [Musa acuminata subsp. malaccensis] [Musa acuminata]
chr07-9639907-9640214	chr07	9639907	9640214	-	Macma4_07_g12870	9639944	9640798	3' UTR	738	--	XP_009409295.1 PREDICTED: uncharacterized protein LOC103991530 [Musa acuminata subsp. malaccensis] [Musa acuminata]
chr07-9703607-9704149	chr07	9703607	9704149	+	Macma4_07_g13000	9702904	9704344	3' UTR	974	KRP6	XP_009409303.1 PREDICTED: cyclin-dependent kinase inhibitor 1-like [Musa acuminata subsp. malaccensis] [Musa acuminata]
chr07-9989578-9989975	chr07	9989578	9989975	-	Macma4_07_g13370	9989673	9991650	3' UTR	1874	FLZ10	XP_009409336.1 PREDICTED: uncharacterized protein LOC103991566 isoform X1 [Musa acuminata subsp. malaccensis] [Musa acuminata]
chr07-10346147-10346403	chr07	10346147	10346403	+	Macma4_07_g13840	10345523	10346377	3' UTR	752	BHLH162	XP_009409379.1 PREDICTED: uncharacterized protein LOC103991605 [Musa acuminata subsp. malaccensis] [Musa acuminata]
chr07-10543005-10543269	chr07	10543005	10543269	-	Macma4_07_g14140	10539053	10540715	3' UTR	-2422	TBL38	XP_009409698.1 PREDICTED: protein trichome birefringence-like 38 [Musa acuminata subsp. malaccensis] [Musa acuminata]
chr07-10642106-10642817	chr07	10642106	10642817	-	Macma4_07_g14300	10647050	10648830	3' UTR	6369	CRF4	XP_009409432.1 PREDICTED: ethylene-responsive transcription factor CRF2-like [Musa acuminata subsp. malaccensis] [Musa acuminata]
chr07-11323209-11323505	chr07	11323209	11323505	+	Macma4_07_g15140	11317811	11323456	3' UTR	5546	gtf2a1	XP_009409507.1 PREDICTED: transcription initiation factor IIA subunit 1 [Musa acuminata subsp. malaccensis] [Musa acuminata]
chr07-11416418-11416769	chr07	11416418	11416769	+	Macma4_07_g15260	11412263	11416712	3' UTR	4330	ALG10	XP_009409518.1 PREDICTED: dol-P-Glc:Glc(2)Man(9)GlcNAc(2)-PP-Dol alpha-1,2-glucosyltransferase isoform X1 [Musa acuminata subsp. malaccensis] [Musa acuminata]
chr07-11700065-11700426	chr07	11700065	11700426	-	Macma4_07_g15640	11700036	11703620	3' UTR	3375	MTP1	XP_009409557.1 PREDICTED: metal tolerance protein 1-like [Musa acuminata subsp. malaccensis] [Musa acuminata]
chr07-13452800-13453108	chr07	13452800	13453108	+	Macma4_07_g16580	13447718	13453016	3' UTR	5236	GOS11	XP_009409789.1 PREDICTED: Golgi SNAP receptor complex member 1-1-like [Musa acuminata subsp. malaccensis] [Musa acuminata]
chr07-14976336-14976682	chr07	14976336	14976682	+	Macma4_07_g16930	14937659	14976571	3' UTR	38850	KEU	XP_009409809.1 PREDICTED: SNARE-interacting protein KEULE-like [Musa acuminata subsp. malaccensis] [Musa acuminata]
chr07-16475504-16475847	chr07	16475504	16475847	+	Macma4_07_g17090	16478401	16479122	3' UTR	-2726	--	THU60415.1 hypothetical protein C4D60_Mb07t12460 [Musa balbisiana]
chr07-16592922-16593227	chr07	16592922	16593227	-	Macma4_07_g17110	16592950	16594505	3' UTR	1431	F3H-2	XP_009409832.1 PREDICTED: naringenin,2-oxoglutarate 3-dioxygenase [Musa acuminata subsp. malaccensis] [Musa acuminata]
chr07-24041909-24042283	chr07	24041909	24042283	-	Macma4_07_g17910	24041895	24047647	3' UTR	5551	CML21	XP_009409857.1 PREDICTED: probable calcium-binding protein CML21 [Musa acuminata subsp. malaccensis] [Musa acuminata]
chr07-24284641-24284911	chr07	24284641	24284911	-	Macma4_07_g18020	24284627	24285637	3' UTR	861	--	THU60334.1 hypothetical protein C4D60_Mb07t11550 [Musa balbisiana]
chr07-24795086-24795352	chr07	24795086	24795352	+	Macma4_07_g18140	24793463	24795347	3' UTR	1756	MYB61	XP_009409912.1 PREDICTED: transcription factor MYB86-like [Musa acuminata subsp. malaccensis] [Musa acuminata]
chr07-25531685-25532082	chr07	25531685	25532082	+	Macma4_07_g18290	25546002	25546489	3' UTR	-14119	--	RWW89678.1 hypothetical protein BHE74_00001280 [Ensete ventricosum]
chr07-25997627-25998182	chr07	25997627	25998182	-	Macma4_07_g18420	25997860	25998531	3' UTR	627	--	THU47909.1 hypothetical protein C4D60_Mb09t20630 [Musa balbisiana]
chr07-27628744-27629085	chr07	27628744	27629085	+	Macma4_07_g18840	27623893	27627302	3' UTR	5021	BET11	XP_018676987.1 PREDICTED: bet1-like SNARE 1-1 isoform X3 [Musa acuminata subsp. malaccensis] [Musa acuminata]
chr07-28802001-28802435	chr07	28802001	28802435	+	Macma4_07_g19170	28805686	28807538	3' UTR	-3468	ASPG2	XP_009385987.1 PREDICTED: protein ASPARTIC PROTEASE IN GUARD CELL 2 [Musa acuminata subsp. malaccensis] [Musa acuminata]
chr07-29440504-29440958	chr07	29440504	29440958	+	Macma4_07_g19310	29438041	29440947	3' UTR	2690	PSY	CAG1857056.1 unnamed protein product [Musa acuminata subsp. malaccensis] [Musa acuminata]
chr07-29522899-29523215	chr07	29522899	29523215	+	Macma4_07_g19330	29518394	29523064	3' UTR	4663	OEP21B	CAG1857058.1 unnamed protein product [Musa acuminata subsp. malaccensis] [Musa acuminata]
chr07-30583786-30584073	chr07	30583786	30584073	+	Macma4_07_g20040	30581243	30582235	3' UTR	2686	SBH2	CAG1857125.1 unnamed protein product [Musa acuminata subsp. malaccensis] [Musa acuminata]
chr07-30844972-30846284	chr07	30844972	30846284	+	Macma4_07_g20370	30845191	30845692	3' UTR	437	--	RRT35958.1 hypothetical protein B296_00058657 [Ensete ventricosum]
chr07-31653628-31654036	chr07	31653628	31654036	-	Macma4_07_g21310	31655791	31657401	3' UTR	3569	--	XP_018684139.1 PREDICTED: non-structural maintenance of chromosomes element 3 homolog isoform X3 [Musa acuminata subsp. malaccensis] [Musa acuminata]
chr07-32861360-32861994	chr07	32861360	32861994	-	Macma4_07_g21990	32861487	32862549	3' UTR	872	RPL39A	THU60008.1 hypothetical protein C4D60_Mb07t08090 [Musa balbisiana]
chr07-32888998-32889393	chr07	32888998	32889393	-	Macma4_07_g22020	32889128	32891167	3' UTR	1972	WRKY76	XP_009410187.1 PREDICTED: WRKY transcription factor WRKY76-like isoform X1 [Musa acuminata subsp. malaccensis] [Musa acuminata]
chr07-33560933-33561303	chr07	33560933	33561303	+	Macma4_07_g22640	33567547	33567954	3' UTR	-6429	SAUR76	CAG1857329.1 unnamed protein product [Musa acuminata subsp. malaccensis] [Musa acuminata]
chr07-33840609-33840928	chr07	33840609	33840928	+	Macma4_07_g22960	33838240	33840183	3' UTR	2528	At1g55760	XP_009410307.1 PREDICTED: BTB/POZ domain-containing protein At1g55760 [Musa acuminata subsp. malaccensis] [Musa acuminata]
chr07-34304342-34304661	chr07	34304342	34304661	-	Macma4_07_g23360	34309761	34309968	3' UTR	5467	--	CAG1857396.1 unnamed protein product [Musa acuminata subsp. malaccensis] [Musa acuminata]
chr07-34343994-34344316	chr07	34343994	34344316	-	Macma4_07_g23440	34343834	34348636	3' UTR	4481	AHL10	XP_009410335.1 PREDICTED: AT-hook motif nuclear-localized protein 10 isoform X1 [Musa acuminata subsp. malaccensis] [Musa acuminata]
chr07-34506020-34506288	chr07	34506020	34506288	+	Macma4_07_g23660	34505503	34506210	3' UTR	651	RAP2-9	XP_009410362.1 PREDICTED: ethylene-responsive transcription factor RAP2-9-like [Musa acuminata subsp. malaccensis] [Musa acuminata]
chr07-35164469-35164894	chr07	35164469	35164894	-	Macma4_07_g24660	35164676	35166374	3' UTR	1693	NAC056	XP_009410477.1 PREDICTED: NAC transcription factor 29-like [Musa acuminata subsp. malaccensis] [Musa acuminata]
chr07-35295629-35295953	chr07	35295629	35295953	-	Macma4_07_g24850	35296418	35296786	3' UTR	995	--	THU59763.1 hypothetical protein C4D60_Mb07t05490 [Musa balbisiana]
chr07-35312953-35313869	chr07	35312953	35313869	+	Macma4_07_g24890	35311086	35313573	3' UTR	2325	--	XP_009410510.1 PREDICTED: protein ENHANCED DISEASE RESISTANCE 4 [Musa acuminata subsp. malaccensis] [Musa acuminata]
chr07-35522419-35522736	chr07	35522419	35522736	+	Macma4_07_g25160	35517775	35522776	3' UTR	4802	FBL3	XP_009410546.1 PREDICTED: F-box/LRR-repeat protein 3-like [Musa acuminata subsp. malaccensis] [Musa acuminata]
chr07-35560356-35560925	chr07	35560356	35560925	-	Macma4_07_g25240	35562807	35563472	3' UTR	2832	--	THU59724.1 hypothetical protein C4D60_Mb07t05080 [Musa balbisiana]
chr07-35576946-35577572	chr07	35576946	35577572	-	Macma4_07_g25260	35574049	35574714	3' UTR	-2545	--	THU59724.1 hypothetical protein C4D60_Mb07t05080 [Musa balbisiana]
chr07-36298239-36298682	chr07	36298239	36298682	+	Macma4_07_g26260	36290998	36297098	3' UTR	7462	At5g64030	CAG1857664.1 unnamed protein product [Musa acuminata subsp. malaccensis] [Musa acuminata]
chr07-36728787-36729516	chr07	36728787	36729516	-	Macma4_07_g26900	36729148	36734638	3' UTR	5487	HIRL1	XP_009410758.1 PREDICTED: hypersensitive-induced response protein 1-like [Musa acuminata subsp. malaccensis] [Musa acuminata]
chr07-36766189-36766540	chr07	36766189	36766540	-	Macma4_07_g26940	36766219	36772707	3' UTR	6343	PP2A1	XP_009410768.1 PREDICTED: serine/threonine-protein phosphatase PP2A-1 catalytic subunit [Musa acuminata subsp. malaccensis] [Musa acuminata]
chr07-36787238-36787537	chr07	36787238	36787537	-	Macma4_07_g26970	36780421	36782145	3' UTR	-5242	--	XP_009410772.1 PREDICTED: formin-like protein 14 [Musa acuminata subsp. malaccensis] [Musa acuminata]
chr07-36804365-36805033	chr07	36804365	36805033	+	Macma4_07_g26990	36795286	36797956	3' UTR	9413	--	XP_009410775.1 PREDICTED: uncharacterized protein LOC103992690 [Musa acuminata subsp. malaccensis] [Musa acuminata]
chr07-36831855-36832110	chr07	36831855	36832110	+	Macma4_07_g27040	36834287	36840438	3' UTR	-2305	--	XP_009410780.1 PREDICTED: uncharacterized protein LOC103992696 [Musa acuminata subsp. malaccensis] [Musa acuminata]
chr07-37316822-37317139	chr07	37316822	37317139	-	Macma4_07_g27630	37316745	37325360	3' UTR	8380	--	XP_009410855.1 PREDICTED: paramyosin [Musa acuminata subsp. malaccensis] [Musa acuminata]
chr07-37396971-37397492	chr07	37396971	37397492	+	Macma4_07_g27760	37395843	37397381	3' UTR	1388	HSFC1A	XP_009410872.1 PREDICTED: heat stress transcription factor C-1b-like [Musa acuminata subsp. malaccensis] [Musa acuminata]
chr07-37435434-37435804	chr07	37435434	37435804	+	Macma4_07_g27820	37431079	37434731	3' UTR	4540	--	CAG1857815.1 unnamed protein product [Musa acuminata subsp. malaccensis] [Musa acuminata]
chr07-37498057-37498616	chr07	37498057	37498616	+	Macma4_07_g27920	37497071	37497535	3' UTR	1265	--	XP_009410886.1 PREDICTED: uncharacterized protein LOC103992772 [Musa acuminata subsp. malaccensis] [Musa acuminata]
chr07-37514528-37514862	chr07	37514528	37514862	+	Macma4_07_g27950	37508031	37514927	3' UTR	6664	--	XP_009410890.1 PREDICTED: uncharacterized protein LOC103992775 [Musa acuminata subsp. malaccensis] [Musa acuminata]
chr07-37634903-37635320	chr07	37634903	37635320	+	Macma4_07_g28090	37631748	37635336	3' UTR	3363	RggA	XP_009410905.1 PREDICTED: plasminogen activator inhibitor 1 RNA-binding protein [Musa acuminata subsp. malaccensis] [Musa acuminata]
chr07-37635874-37636528	chr07	37635874	37636528	+	Macma4_07_g28090	37631748	37635336	3' UTR	4453	RggA	XP_009410905.1 PREDICTED: plasminogen activator inhibitor 1 RNA-binding protein [Musa acuminata subsp. malaccensis] [Musa acuminata]
chr07-37718819-37719177	chr07	37718819	37719177	+	Macma4_07_g28270	37716984	37718612	3' UTR	2014	CIPK19	XP_009410927.1 PREDICTED: CBL-interacting protein kinase 19-like [Musa acuminata subsp. malaccensis] [Musa acuminata]
chr07-37820173-37820831	chr07	37820173	37820831	+	Macma4_07_g28450	37818671	37821130	3' UTR	1831	WRKY71	XP_009410946.2 PREDICTED: probable WRKY transcription factor 71 [Musa acuminata subsp. malaccensis] [Musa acuminata]
chr07-37893501-37893783	chr07	37893501	37893783	-	Macma4_07_g28550	37899223	37899517	3' UTR	5875	--	CAG1857890.1 unnamed protein product [Musa acuminata subsp. malaccensis] [Musa acuminata]
chr07-38058594-38059391	chr07	38058594	38059391	+	Macma4_07_g28810	38055054	38059029	3' UTR	3938	bud32	XP_009410993.1 PREDICTED: EKC/KEOPS complex subunit bud32 isoform X1 [Musa acuminata subsp. malaccensis] [Musa acuminata]
chr07-38060229-38060706	chr07	38060229	38060706	+	Macma4_07_g28810	38055054	38059029	3' UTR	5413	bud32	XP_009410993.1 PREDICTED: EKC/KEOPS complex subunit bud32 isoform X1 [Musa acuminata subsp. malaccensis] [Musa acuminata]
chr07-38086014-38086297	chr07	38086014	38086297	+	Macma4_07_g28840	38088630	38090750	3' UTR	-2475	CYS5	XP_009411233.1 PREDICTED: cysteine proteinase inhibitor 1-like [Musa acuminata subsp. malaccensis] [Musa acuminata]
chr07-38141814-38142371	chr07	38141814	38142371	+	Macma4_07_g28920	38144474	38145265	3' UTR	-2382	--	CAG1857927.1 unnamed protein product [Musa acuminata subsp. malaccensis] [Musa acuminata]
chr07-38402437-38403226	chr07	38402437	38403226	+	Macma4_07_g29390	38402022	38403044	3' UTR	809	--	CAG1857973.1 unnamed protein product [Musa acuminata subsp. malaccensis] [Musa acuminata]
chr07-38584214-38584502	chr07	38584214	38584502	+	Macma4_07_g29610	38583595	38584606	3' UTR	763	UGD4	CAG1857993.1 unnamed protein product, partial [Musa acuminata subsp. malaccensis] [Musa acuminata]
chr07-38794211-38794604	chr07	38794211	38794604	+	Macma4_07_g29940	38791427	38794471	3' UTR	2980	CYP90B2	XP_009387928.1 PREDICTED: cytochrome P450 90B1 [Musa acuminata subsp. malaccensis] [Musa acuminata]
chr07-39066545-39066812	chr07	39066545	39066812	+	Macma4_07_g30390	39056975	39066683	3' UTR	9703	Nom1	XP_009411301.1 PREDICTED: nucleolar MIF4G domain-containing protein 1 [Musa acuminata subsp. malaccensis] [Musa acuminata]
chr01-240944-241518	chr01	240944	241518	+	Macma4_01_g00160	235790	241350	3' UTR	5441	AGPS1	XP_009395982.1 PREDICTED: glucose-1-phosphate adenylyltransferase small subunit, chloroplastic/amyloplastic [Musa acuminata subsp. malaccensis] [Musa acuminata]
chr01-252683-252997	chr01	252683	252997	+	Macma4_01_g00170	247201	249519	3' UTR	5639	At5g15980	XP_009395993.1 PREDICTED: pentatricopeptide repeat-containing protein At3g02490, mitochondrial-like [Musa acuminata subsp. malaccensis] [Musa acuminata]
chr01-425449-425751	chr01	425449	425751	+	Macma4_01_g00480	423674	425630	3' UTR	1926	UGT84A13	XP_009396353.1 PREDICTED: putative UDP-glucose glucosyltransferase [Musa acuminata subsp. malaccensis] [Musa acuminata]
chr01-606164-606871	chr01	606164	606871	-	Macma4_01_g00680	606773	607886	3' UTR	1369	--	-
chr01-960829-961172	chr01	960829	961172	+	Macma4_01_g01320	960215	961094	3' UTR	785	--	XP_009397291.1 PREDICTED: uncharacterized protein LOC103982179 isoform X2 [Musa acuminata subsp. malaccensis] [Musa acuminata]
chr01-1357771-1358369	chr01	1357771	1358369	-	Macma4_01_g02020	1360138	1361442	3' UTR	3372	MAMYB	CAG1858265.1 unnamed protein product [Musa acuminata subsp. malaccensis] [Musa acuminata]
chr01-1374593-1374907	chr01	1374593	1374907	+	Macma4_01_g02040	1371216	1374296	3' UTR	3534	At3g49470	XP_009395093.1 PREDICTED: nascent polypeptide-associated complex subunit alpha-like protein 1 [Musa acuminata subsp. malaccensis] [Musa acuminata]
chr01-1749426-1749757	chr01	1749426	1749757	-	Macma4_01_g02680	1749739	1750416	3' UTR	825	--	XP_018685006.1 PREDICTED: uncharacterized protein LOC108953451 [Musa acuminata subsp. malaccensis] [Musa acuminata]
chr01-2314704-2315071	chr01	2314704	2315071	+	Macma4_01_g03620	2313652	2314626	3' UTR	1235	--	XP_009393501.1 PREDICTED: uncharacterized protein LOC103979167 [Musa acuminata subsp. malaccensis] [Musa acuminata]
chr01-2422618-2423086	chr01	2422618	2423086	+	Macma4_01_g03780	2421475	2423227	3' UTR	1377	At1g12500	XP_009393278.1 PREDICTED: probable sugar phosphate/phosphate translocator At1g12500 [Musa acuminata subsp. malaccensis] [Musa acuminata]
chr01-2505296-2505633	chr01	2505296	2505633	+	Macma4_01_g03860	2504071	2505853	3' UTR	1393	BHLH14	CAG1858435.1 unnamed protein product [Musa acuminata subsp. malaccensis] [Musa acuminata]
chr01-2596869-2597242	chr01	2596869	2597242	-	Macma4_01_g04000	2597015	2599412	3' UTR	2357	ACR8	XP_009393011.1 PREDICTED: ACT domain-containing protein ACR8-like [Musa acuminata subsp. malaccensis] [Musa acuminata]
chr01-2762793-2763118	chr01	2762793	2763118	-	Macma4_01_g04220	2762931	2764783	3' UTR	1828	PER28	XP_009392723.1 PREDICTED: peroxidase 57-like [Musa acuminata subsp. malaccensis] [Musa acuminata]
chr01-3658596-3659097	chr01	3658596	3659097	-	Macma4_01_g05320	3647924	3656126	3' UTR	-2720	--	XP_009405534.1 PREDICTED: probable E3 ubiquitin-protein ligase MARCH10 [Musa acuminata subsp. malaccensis] [Musa acuminata]
chr01-3753930-3754423	chr01	3753930	3754423	+	Macma4_01_g05420	3745882	3754435	3' UTR	8294	Thumpd1	XP_009405429.1 PREDICTED: THUMP domain-containing protein 1 homolog [Musa acuminata subsp. malaccensis] [Musa acuminata]
chr01-4168475-4168814	chr01	4168475	4168814	+	Macma4_01_g05980	4168310	4179351	3' UTR	334	--	THU63404.1 hypothetical protein C4D60_Mb01t15400 [Musa balbisiana]
chr01-4221814-4222079	chr01	4221814	4222079	+	Macma4_01_g06050	4218237	4222094	3' UTR	3709	COAD	XP_009404662.1 PREDICTED: phosphopantetheine adenylyltransferase-like isoform X1 [Musa acuminata subsp. malaccensis] [Musa acuminata]
chr01-4294571-4295012	chr01	4294571	4295012	-	Macma4_01_g06150	4288035	4291563	3' UTR	-3228	--	XP_009404545.1 PREDICTED: protein FAM133 [Musa acuminata subsp. malaccensis] [Musa acuminata]
chr01-4849145-4849453	chr01	4849145	4849453	+	Macma4_01_g06810	4848810	4849313	3' UTR	489	--	XP_009403907.1 PREDICTED: NRR repressor homolog 2-like [Musa acuminata subsp. malaccensis] [Musa acuminata]
chr01-4869239-4869793	chr01	4869239	4869793	+	Macma4_01_g06830	4861132	4869786	3' UTR	8384	FRS5	XP_009403859.1 PREDICTED: protein FAR1-RELATED SEQUENCE 5-like isoform X1 [Musa acuminata subsp. malaccensis] [Musa acuminata]
chr01-4871119-4871369	chr01	4871119	4871369	-	Macma4_01_g06840	4871041	4880984	3' UTR	9740	eef1akmt2	XP_009403849.1 PREDICTED: protein-lysine N-methyltransferase mettl10-like [Musa acuminata subsp. malaccensis] [Musa acuminata]
chr01-5271508-5271863	chr01	5271508	5271863	-	Macma4_01_g07320	5271516	5275458	3' UTR	3773	ZAR1	CAG1858780.1 unnamed protein product [Musa acuminata subsp. malaccensis] [Musa acuminata]
chr01-5488385-5488727	chr01	5488385	5488727	-	Macma4_01_g07610	5488833	5490616	3' UTR	2060	PME53	XP_009402793.1 PREDICTED: probable pectinesterase 53 [Musa acuminata subsp. malaccensis] [Musa acuminata]
chr01-5646400-5646767	chr01	5646400	5646767	-	Macma4_01_g07830	5646527	5649856	3' UTR	3273	PERK12	XP_009406577.1 PREDICTED: proline-rich receptor-like protein kinase PERK13 isoform X2 [Musa acuminata subsp. malaccensis] [Musa acuminata]
chr01-5798748-5799048	chr01	5798748	5799048	+	Macma4_01_g08020	5797795	5798297	3' UTR	1103	--	XP_009402302.2 PREDICTED: uncharacterized protein LOC103986126 [Musa acuminata subsp. malaccensis] [Musa acuminata]
chr01-6204597-6204919	chr01	6204597	6204919	+	Macma4_01_g08690	6199447	6205100	3' UTR	5311	Cdc40	XP_009401457.1 PREDICTED: pre-mRNA-processing factor 17-like isoform X1 [Musa acuminata subsp. malaccensis] [Musa acuminata]
chr01-6583336-6583618	chr01	6583336	6583618	+	Macma4_01_g09270	6586702	6590305	3' UTR	-3225	At4g27595	XP_009400792.1 PREDICTED: WEB family protein At3g02930, chloroplastic-like isoform X1 [Musa acuminata subsp. malaccensis] [Musa acuminata]
chr01-6828332-6828659	chr01	6828332	6828659	-	Macma4_01_g09600	6830678	6831412	3' UTR	2917	RPL39A	XP_009400471.1 PREDICTED: 60S ribosomal protein L39-like [Musa acuminata subsp. malaccensis] [Musa acuminata]
chr01-7000879-7001432	chr01	7000879	7001432	-	Macma4_01_g09810	7000834	7002479	3' UTR	1324	TLP1	CAG1859021.1 unnamed protein product [Musa acuminata subsp. malaccensis] [Musa acuminata]
chr01-7439516-7439810	chr01	7439516	7439810	+	Macma4_01_g10550	7438287	7442283	3' UTR	1376	--	XP_009399468.1 PREDICTED: uncharacterized protein LOC103983867 [Musa acuminata subsp. malaccensis] [Musa acuminata]
chr01-7471748-7472100	chr01	7471748	7472100	+	Macma4_01_g10600	7468918	7475290	3' UTR	3006	GOS12	CAG1859091.1 unnamed protein product [Musa acuminata subsp. malaccensis] [Musa acuminata]
chr01-7923017-7923386	chr01	7923017	7923386	+	Macma4_01_g11170	7921953	7922858	3' UTR	1248	ATL57	RWW14440.1 hypothetical protein GW17_00021787 [Ensete ventricosum]
chr01-7979959-7980605	chr01	7979959	7980605	-	Macma4_01_g11270	7980141	7982268	3' UTR	1986	PYRP2	XP_009398610.1 PREDICTED: uncharacterized protein LOC103983152 [Musa acuminata subsp. malaccensis] [Musa acuminata]
chr01-9111427-9112058	chr01	9111427	9112058	+	Macma4_01_g12710	9110634	9111829	3' UTR	1108	At2g30620	XP_009412487.1 PREDICTED: histone H1 [Musa acuminata subsp. malaccensis] [Musa acuminata]
chr01-9316994-9317305	chr01	9316994	9317305	-	Macma4_01_g13010	9318084	9320855	3' UTR	3706	--	XP_009414405.1 PREDICTED: uncharacterized protein LOC103995526 isoform X1 [Musa acuminata subsp. malaccensis] [Musa acuminata]
chr01-9611191-9611509	chr01	9611191	9611509	-	Macma4_01_g13340	9611322	9613432	3' UTR	2082	IAMT1	CAG1859356.1 unnamed protein product [Musa acuminata subsp. malaccensis] [Musa acuminata]
chr01-9703365-9703658	chr01	9703365	9703658	-	Macma4_01_g13500	9704157	9704932	3' UTR	1421	--	CAG1859370.1 unnamed protein product [Musa acuminata subsp. malaccensis] [Musa acuminata]
chr01-9840275-9841365	chr01	9840275	9841365	+	Macma4_01_g13700	9840111	9840871	3' UTR	709	--	-
chr01-10136444-10136737	chr01	10136444	10136737	-	Macma4_01_g14140	10136810	10139198	3' UTR	2608	NPF6.3	XP_009411045.1 PREDICTED: protein NRT1/ PTR FAMILY 6.3-like [Musa acuminata subsp. malaccensis] [Musa acuminata]
chr01-10430407-10430655	chr01	10430407	10430655	+	Macma4_01_g14420	10427725	10430715	3' UTR	2806	At2g20490	THU64153.1 hypothetical protein C4D60_Mb01t23480 [Musa balbisiana]
chr01-10566295-10567582	chr01	10566295	10567582	+	Macma4_01_g14600	10561756	10567092	3' UTR	5182	DR1	XP_009410380.1 PREDICTED: protein Dr1 homolog [Musa acuminata subsp. malaccensis] [Musa acuminata]
chr01-10628334-10628904	chr01	10628334	10628904	+	Macma4_01_g14690	10627882	10628907	3' UTR	737	--	XP_009410237.1 PREDICTED: leucine-rich repeat extensin-like protein 5 [Musa acuminata subsp. malaccensis] [Musa acuminata]
chr01-10947525-10948198	chr01	10947525	10948198	-	Macma4_01_g15170	10948595	10950409	3' UTR	2548	GAT1_2.1	XP_009409712.1 PREDICTED: uncharacterized protein LOC103991893 [Musa acuminata subsp. malaccensis] [Musa acuminata]
chr01-11031303-11031795	chr01	11031303	11031795	+	Macma4_01_g15280	11029490	11032107	3' UTR	2059	--	XP_009409553.1 PREDICTED: phosphatidylinositol 4-phosphate 5-kinase 1-like [Musa acuminata subsp. malaccensis] [Musa acuminata]
chr01-11211948-11212715	chr01	11211948	11212715	+	Macma4_01_g15610	11211636	11212336	3' UTR	695	ILI5	XP_009409165.1 PREDICTED: transcription factor ILI3-like [Musa acuminata subsp. malaccensis] [Musa acuminata]
chr01-11795312-11795546	chr01	11795312	11795546	+	Macma4_01_g16390	11792988	11795573	3' UTR	2441	At2g19130	XP_009408331.2 PREDICTED: G-type lectin S-receptor-like serine/threonine-protein kinase At2g19130 [Musa acuminata subsp. malaccensis] [Musa acuminata]
chr01-11800009-11800276	chr01	11800009	11800276	+	Macma4_01_g16400	11798456	11800358	3' UTR	1686	MYB20	XP_009408320.1 PREDICTED: protein ODORANT1-like [Musa acuminata subsp. malaccensis] [Musa acuminata]
chr01-11920349-11920637	chr01	11920349	11920637	-	Macma4_01_g16530	11921123	11923636	3' UTR	3143	RPS3A	XP_009408135.1 PREDICTED: 40S ribosomal protein S3a-like [Musa acuminata subsp. malaccensis] [Musa acuminata]
chr01-11936742-11937020	chr01	11936742	11937020	+	Macma4_01_g16580	11934501	11937007	3' UTR	2380	--	CAG1859666.1 unnamed protein product [Musa acuminata subsp. malaccensis] [Musa acuminata]
chr01-12150242-12151147	chr01	12150242	12151147	-	Macma4_01_g16930	12152204	12155355	3' UTR	4661	Os03g0698800	XP_009407642.1 PREDICTED: zinc finger CCCH domain-containing protein 24-like [Musa acuminata subsp. malaccensis] [Musa acuminata]
chr01-12357795-12358101	chr01	12357795	12358101	+	Macma4_01_g17220	12363923	12366230	3' UTR	-5975	PMI2	XP_009407309.2 PREDICTED: protein PLASTID MOVEMENT IMPAIRED 2-like isoform X1 [Musa acuminata subsp. malaccensis] [Musa acuminata]
chr01-12619627-12619900	chr01	12619627	12619900	+	Macma4_01_g17520	12614082	12619849	3' UTR	5681	OR23	XP_009407198.1 PREDICTED: F-box/kelch-repeat protein OR23-like [Musa acuminata subsp. malaccensis] [Musa acuminata]
chr01-12767114-12767732	chr01	12767114	12767732	-	Macma4_01_g17700	12767383	12778396	3' UTR	10973	--	XP_009417148.1 PREDICTED: uncharacterized protein LOC103997595 isoform X1 [Musa acuminata subsp. malaccensis] [Musa acuminata]
chr01-12788671-12788959	chr01	12788671	12788959	-	Macma4_01_g17740	12788933	12790446	3' UTR	1631	TIC32B	XP_009417555.1 PREDICTED: short-chain dehydrogenase TIC 32, chloroplastic [Musa acuminata subsp. malaccensis] [Musa acuminata]
chr01-13229926-13230257	chr01	13229926	13230257	-	Macma4_01_g18340	13230000	13233145	3' UTR	3054	--	XP_009416393.1 PREDICTED: uncharacterized protein LOC103997004 [Musa acuminata subsp. malaccensis] [Musa acuminata]
chr01-13331149-13332295	chr01	13331149	13332295	+	Macma4_01_g18470	13329499	13331541	3' UTR	2223	At1g28570	CAG1859828.1 unnamed protein product [Musa acuminata subsp. malaccensis] [Musa acuminata]
chr01-14030119-14030448	chr01	14030119	14030448	+	Macma4_01_g19150	14027348	14029026	3' UTR	2935	At3g24760	XP_009415502.1 PREDICTED: F-box/kelch-repeat protein At3g24760-like [Musa acuminata subsp. malaccensis] [Musa acuminata]
chr01-14996708-14997014	chr01	14996708	14997014	+	Macma4_01_g19930	14983744	14992691	3' UTR	13117	APO4	XP_009417984.1 PREDICTED: APO protein 4, mitochondrial [Musa acuminata subsp. malaccensis] [Musa acuminata]
chr01-15853131-15853589	chr01	15853131	15853589	+	Macma4_01_g20470	15848543	15853720	3' UTR	4817	--	XP_009418977.1 PREDICTED: pentatricopeptide repeat-containing protein At5g12100, mitochondrial [Musa acuminata subsp. malaccensis] [Musa acuminata]
chr01-16077625-16078030	chr01	16077625	16078030	+	Macma4_01_g20630	16072808	16077904	3' UTR	5019	APSR1	XP_009418803.1 PREDICTED: uncharacterized protein LOC103998915 [Musa acuminata subsp. malaccensis] [Musa acuminata]
chr01-16507324-16508111	chr01	16507324	16508111	+	Macma4_01_g20870	16506122	16507737	3' UTR	1595	BHLH93	XP_009418537.1 PREDICTED: transcription factor bHLH93-like [Musa acuminata subsp. malaccensis] [Musa acuminata]
chr01-17934758-17935336	chr01	17934758	17935336	+	Macma4_01_g21190	17913616	17935381	3' UTR	21431	PRAF1	XP_009386434.1 PREDICTED: uncharacterized protein LOC103973552 [Musa acuminata subsp. malaccensis] [Musa acuminata]
chr01-18541639-18541981	chr01	18541639	18541981	+	Macma4_01_g21230	18541096	18541975	3' UTR	714	--	XP_009386755.1 PREDICTED: uncharacterized protein LOC103973819 [Musa acuminata subsp. malaccensis] [Musa acuminata]
chr01-18827472-18827967	chr01	18827472	18827967	-	Macma4_01_g21380	18827426	18829575	3' UTR	1856	ADT6	XP_009387663.1 PREDICTED: arogenate dehydratase/prephenate dehydratase 6, chloroplastic-like [Musa acuminata subsp. malaccensis] [Musa acuminata]
chr01-20154189-20154711	chr01	20154189	20154711	+	Macma4_01_g22020	20156801	20158507	3' UTR	-2351	--	CAG1860149.1 unnamed protein product [Musa acuminata subsp. malaccensis] [Musa acuminata]
chr01-20623403-20623761	chr01	20623403	20623761	+	Macma4_01_g22290	20617643	20623001	3' UTR	5939	SQE1	XP_009419470.1 PREDICTED: squalene monooxygenase-like [Musa acuminata subsp. malaccensis] [Musa acuminata]
chr01-21395892-21396335	chr01	21395892	21396335	-	Macma4_01_g22680	21395912	21436091	3' UTR	39978	EXA1	XP_009385442.1 PREDICTED: uncharacterized protein LOC103972804 [Musa acuminata subsp. malaccensis] [Musa acuminata]
chr01-21463604-21463943	chr01	21463604	21463943	-	Macma4_01_g22690	21463739	21489175	3' UTR	25402	UKL4	XP_009385441.1 PREDICTED: uridine kinase-like protein 4 [Musa acuminata subsp. malaccensis] [Musa acuminata]
chr01-24185836-24186240	chr01	24185836	24186240	+	Macma4_01_g23270	24175820	24186179	3' UTR	10218	PHL7	XP_009387469.2 PREDICTED: myb family transcription factor PHL7 [Musa acuminata subsp. malaccensis] [Musa acuminata]
chr01-25696885-25697142	chr01	25696885	25697142	+	Macma4_01_g23450	25695096	25697130	3' UTR	1917	speA	XP_009386535.1 PREDICTED: uncharacterized protein LOC103973632 isoform X2 [Musa acuminata subsp. malaccensis] [Musa acuminata]
chr01-31201185-31201939	chr01	31201185	31201939	+	Macma4_01_g23760	31199819	31201690	3' UTR	1743	GAE6	XP_009386871.1 PREDICTED: UDP-glucuronate 4-epimerase 6-like [Musa acuminata subsp. malaccensis] [Musa acuminata]
chr01-34785784-34786124	chr01	34785784	34786124	+	Macma4_01_g24450	34785050	34785984	3' UTR	904	--	XP_009385553.1 PREDICTED: uncharacterized protein LOC103972892 [Musa acuminata subsp. malaccensis] [Musa acuminata]
chr01-35009816-35010335	chr01	35009816	35010335	+	Macma4_01_g24560	35013400	35014047	3' UTR	-3325	--	CAG1860355.1 unnamed protein product [Musa acuminata subsp. malaccensis] [Musa acuminata]
chr01-36027370-36027677	chr01	36027370	36027677	-	Macma4_01_g24880	36027504	36040733	3' UTR	13210	PTI13	XP_009386960.2 PREDICTED: PTI1-like tyrosine-protein kinase 1 isoform X1 [Musa acuminata subsp. malaccensis] [Musa acuminata]
chr01-38023869-38024128	chr01	38023869	38024128	-	Macma4_01_g26040	38024391	38025038	3' UTR	1040	CML38	XP_009420461.1 PREDICTED: probable calcium-binding protein CML31 [Musa acuminata subsp. malaccensis] [Musa acuminata]
chr01-38410839-38411165	chr01	38410839	38411165	-	Macma4_01_g26210	38410987	38439733	3' UTR	28731	GAT1	CAG1860463.1 unnamed protein product [Musa acuminata subsp. malaccensis] [Musa acuminata]
chr01-39397298-39397582	chr01	39397298	39397582	+	Macma4_01_g26710	39395692	39397568	3' UTR	1748	At5g15010	XP_009386032.1 PREDICTED: pentatricopeptide repeat-containing protein At5g15010, mitochondrial [Musa acuminata subsp. malaccensis] [Musa acuminata]
chr01-39900044-39900387	chr01	39900044	39900387	-	Macma4_01_g26910	39900102	39904073	3' UTR	3858	--	XP_009387178.1 PREDICTED: uncharacterized protein LOC103974140 [Musa acuminata subsp. malaccensis] [Musa acuminata]
chr01-41463097-41463343	chr01	41463097	41463343	+	Macma4_01_g27410	41446802	41462183	3' UTR	16418	SPA2	XP_009421072.1 PREDICTED: protein SUPPRESSOR OF PHYA-105 1-like [Musa acuminata subsp. malaccensis] [Musa acuminata]
chr02-837041-837448	chr02	837041	837448	-	Macma4_02_g00270	839309	840766	3' UTR	3522	--	THU43756.1 hypothetical protein C4D60_Mb02t00090 [Musa balbisiana]
chr02-3734946-3735373	chr02	3734946	3735373	+	Macma4_02_g01420	3733702	3735941	3' UTR	1457	--	CAG1860650.1 unnamed protein product [Musa acuminata subsp. malaccensis] [Musa acuminata]
chr02-4106832-4107305	chr02	4106832	4107305	+	Macma4_02_g01440	4104475	4107311	3' UTR	2593	NFP	XP_009380288.1 PREDICTED: serine/threonine receptor-like kinase NFP [Musa acuminata subsp. malaccensis] [Musa acuminata]
chr02-6480190-6480512	chr02	6480190	6480512	-	Macma4_02_g01970	6476024	6476854	3' UTR	-3497	NSFBx	XP_018677037.1 PREDICTED: probable F-box protein At5g04010 [Musa acuminata subsp. malaccensis] [Musa acuminata]
chr02-10337427-10337976	chr02	10337427	10337976	+	Macma4_02_g02260	10325900	10337779	3' UTR	11801	PHR2	CAG1860723.1 unnamed protein product [Musa acuminata subsp. malaccensis] [Musa acuminata]
chr02-11353632-11353962	chr02	11353632	11353962	-	Macma4_02_g02310	11353700	11354500	3' UTR	703	--	XP_009421365.1 PREDICTED: uncharacterized protein LOC104000930 isoform X2 [Musa acuminata subsp. malaccensis] [Musa acuminata]
chr02-12512583-12513001	chr02	12512583	12513001	-	Macma4_02_g02380	12512495	12513750	3' UTR	958	HIPP23	THU43850.1 hypothetical protein C4D60_Mb02t01150 [Musa balbisiana]
chr02-13490004-13490414	chr02	13490004	13490414	-	Macma4_02_g02530	13490208	13493580	3' UTR	3371	QQT2	XP_009386658.1 PREDICTED: GPN-loop GTPase 1 [Musa acuminata subsp. malaccensis] [Musa acuminata]
chr02-14560427-14560785	chr02	14560427	14560785	+	Macma4_02_g02580	14557059	14558190	3' UTR	3547	NAS3	XP_009379803.1 PREDICTED: nicotianamine synthase 3-like [Musa acuminata subsp. malaccensis] [Musa acuminata]
chr02-15734055-15734358	chr02	15734055	15734358	+	Macma4_02_g02760	15743651	15746707	3' UTR	-9445	PAL	XP_009421282.1 PREDICTED: phenylalanine ammonia-lyase-like [Musa acuminata subsp. malaccensis] [Musa acuminata]
chr02-16532221-16533289	chr02	16532221	16533289	-	Macma4_02_g02950	16531945	16537973	3' UTR	5218	At2g45590	XP_009380398.1 PREDICTED: receptor-like serine/threonine-protein kinase At2g45590 isoform X1 [Musa acuminata subsp. malaccensis] [Musa acuminata]
chr02-17804423-17805094	chr02	17804423	17805094	-	Macma4_02_g03410	17792400	17793830	3' UTR	-10928	NAC047	XP_009387374.1 PREDICTED: NAC transcription factor 29-like [Musa acuminata subsp. malaccensis] [Musa acuminata]
chr02-18444781-18445159	chr02	18444781	18445159	+	Macma4_02_g03720	18447895	18450372	3' UTR	-2925	--	XP_009387716.1 PREDICTED: uncharacterized protein LOC103974583 [Musa acuminata subsp. malaccensis] [Musa acuminata]
chr02-18496114-18496460	chr02	18496114	18496460	+	Macma4_02_g03740	18498399	18502181	3' UTR	-2112	--	XP_009385482.1 PREDICTED: protein NUCLEAR FUSION DEFECTIVE 4-like [Musa acuminata subsp. malaccensis] [Musa acuminata]
chr02-18501889-18502184	chr02	18501889	18502184	+	Macma4_02_g03740	18498399	18502181	3' UTR	3637	--	XP_009385482.1 PREDICTED: protein NUCLEAR FUSION DEFECTIVE 4-like [Musa acuminata subsp. malaccensis] [Musa acuminata]
chr02-18793400-18793705	chr02	18793400	18793705	-	Macma4_02_g03910	18793422	18802138	3' UTR	8586	--	XP_009385467.1 PREDICTED: uncharacterized protein At3g49055 [Musa acuminata subsp. malaccensis] [Musa acuminata]
chr02-19061177-19061590	chr02	19061177	19061590	-	Macma4_02_g04130	19061257	19063528	3' UTR	2145	NAC035	XP_009420478.1 PREDICTED: NAC domain-containing protein 35-like [Musa acuminata subsp. malaccensis] [Musa acuminata]
chr02-19518767-19519073	chr02	19518767	19519073	+	Macma4_02_g04440	19522047	19522864	3' UTR	-3127	CET2	CAG1860931.1 unnamed protein product [Musa acuminata subsp. malaccensis] [Musa acuminata]
chr02-19564672-19564928	chr02	19564672	19564928	+	Macma4_02_g04540	19562255	19563700	3' UTR	2545	--	CAG1860941.1 unnamed protein product [Musa acuminata subsp. malaccensis] [Musa acuminata]
chr02-19679455-19679745	chr02	19679455	19679745	+	Macma4_02_g04650	19677037	19679678	3' UTR	2563	FQR1	XP_009420536.1 PREDICTED: NAD(P)H dehydrogenase (quinone) FQR1 [Musa acuminata subsp. malaccensis] [Musa acuminata]
chr02-19701235-19701494	chr02	19701235	19701494	+	Macma4_02_g04670	19703752	19707474	3' UTR	-2388	CAM2	XP_009420538.1 PREDICTED: calmodulin [Musa acuminata subsp. malaccensis] [Musa acuminata]
chr02-19710696-19711144	chr02	19710696	19711144	+	Macma4_02_g04690	19709481	19712791	3' UTR	1439	--	RWW63194.1 hypothetical protein BHE74_00029645 [Ensete ventricosum]
chr02-20341419-20341753	chr02	20341419	20341753	-	Macma4_02_g05260	20341571	20345305	3' UTR	3719	VIP3	XP_009381209.1 PREDICTED: WD repeat-containing protein VIP3 [Musa acuminata subsp. malaccensis] [Musa acuminata]
chr02-21292031-21292270	chr02	21292031	21292270	+	Macma4_02_g06210	21289614	21292326	3' UTR	2536	WAK4	XP_009382499.1 PREDICTED: wall-associated receptor kinase 3 [Musa acuminata subsp. malaccensis] [Musa acuminata]
chr02-21481897-21482442	chr02	21481897	21482442	+	Macma4_02_g06360	21481733	21482280	3' UTR	436	--	XP_009382634.1 PREDICTED: uncharacterized protein LOC103970547 [Musa acuminata subsp. malaccensis] [Musa acuminata]
chr02-21586894-21587926	chr02	21586894	21587926	-	Macma4_02_g06550	21588147	21593497	3' UTR	6087	PETJ	CAG1861134.1 unnamed protein product, partial [Musa acuminata subsp. malaccensis] [Musa acuminata]
chr02-22162778-22163063	chr02	22162778	22163063	+	Macma4_02_g07180	22155686	22163712	3' UTR	7234	esyt2-b	XP_009383618.1 PREDICTED: tricalbin-3 [Musa acuminata subsp. malaccensis] [Musa acuminata]
chr02-22319171-22319485	chr02	22319171	22319485	-	Macma4_02_g07520	22319296	22324789	3' UTR	5461	NAC078	XP_009383919.1 PREDICTED: NAC domain-containing protein 78 isoform X1 [Musa acuminata subsp. malaccensis] [Musa acuminata]
chr02-22412835-22413384	chr02	22412835	22413384	+	Macma4_02_g07670	22408426	22413205	3' UTR	4683	OTU9	XP_009384052.1 PREDICTED: OTU domain-containing protein DDB_G0284757 [Musa acuminata subsp. malaccensis] [Musa acuminata]
chr02-22780736-22781048	chr02	22780736	22781048	-	Macma4_02_g08120	22780719	22783149	3' UTR	2257	TSC10A	XP_009384607.1 PREDICTED: 3-dehydrosphinganine reductase TSC10A-like [Musa acuminata subsp. malaccensis] [Musa acuminata]
chr02-23078694-23079900	chr02	23078694	23079900	-	Macma4_02_g08520	23077888	23082247	3' UTR	2950	At5g54830	XP_009384985.1 PREDICTED: cytochrome b561, DM13 and DOMON domain-containing protein At5g54830-like [Musa acuminata subsp. malaccensis] [Musa acuminata]
chr02-23695899-23696372	chr02	23695899	23696372	+	Macma4_02_g09480	23699849	23717068	3' UTR	-3714	SAD2	XP_018676713.1 PREDICTED: importin beta-like SAD2 isoform X1 [Musa acuminata subsp. malaccensis] [Musa acuminata]
chr02-24278660-24279072	chr02	24278660	24279072	+	Macma4_02_g10310	24281844	24286040	3' UTR	-2978	RLCK185	XP_009389629.1 PREDICTED: serine/threonine-protein kinase CDL1-like [Musa acuminata subsp. malaccensis] [Musa acuminata]
chr02-24292698-24293061	chr02	24292698	24293061	-	Macma4_02_g10330	24293598	24298137	3' UTR	5258	At4g31790	XP_009389627.1 PREDICTED: probable diphthine methyl ester synthase [Musa acuminata subsp. malaccensis] [Musa acuminata]
chr02-24385510-24385925	chr02	24385510	24385925	-	Macma4_02_g10450	24385811	24386395	3' UTR	678	CP12-2	XP_009389615.1 PREDICTED: calvin cycle protein CP12-2, chloroplastic-like [Musa acuminata subsp. malaccensis] [Musa acuminata]
chr02-24490555-24490839	chr02	24490555	24490839	+	Macma4_02_g10610	24489619	24490886	3' UTR	1078	--	XP_009389592.1 PREDICTED: uncharacterized protein LOC103976124 [Musa acuminata subsp. malaccensis] [Musa acuminata]
chr02-24504281-24504662	chr02	24504281	24504662	-	Macma4_02_g10630	24504305	24507319	3' UTR	2848	LRK10	XP_009389874.1 PREDICTED: rust resistance kinase Lr10 [Musa acuminata subsp. malaccensis] [Musa acuminata]
chr02-25064631-25065058	chr02	25064631	25065058	-	Macma4_02_g11660	25065128	25065404	3' UTR	560	--	-
chr02-25150606-25151020	chr02	25150606	25151020	+	Macma4_02_g11800	25149415	25150831	3' UTR	1398	OsI_03470	XP_009389474.1 PREDICTED: phospholipase A1-II 5-like [Musa acuminata subsp. malaccensis] [Musa acuminata]
chr02-25368243-25368674	chr02	25368243	25368674	+	Macma4_02_g12160	25367389	25368476	3' UTR	1069	HB2	XP_009389441.1 PREDICTED: non-symbiotic hemoglobin 2-like [Musa acuminata subsp. malaccensis] [Musa acuminata]
chr02-25508387-25508648	chr02	25508387	25508648	+	Macma4_02_g12340	25514012	25516681	3' UTR	-5495	IDD12	CAG1861687.1 unnamed protein product [Musa acuminata subsp. malaccensis] [Musa acuminata]
chr02-25535387-25535775	chr02	25535387	25535775	-	Macma4_02_g12390	25539012	25539914	3' UTR	4333	--	XP_009389420.1 PREDICTED: uncharacterized protein LOC103975985 [Musa acuminata subsp. malaccensis] [Musa acuminata]
chr02-25719223-25719709	chr02	25719223	25719709	+	Macma4_02_g12720	25718389	25719576	3' UTR	1077	SAT1	XP_009389378.1 PREDICTED: probable serine acetyltransferase 1 [Musa acuminata subsp. malaccensis] [Musa acuminata]
chr02-26334374-26334769	chr02	26334374	26334769	+	Macma4_02_g13850	26330952	26331775	3' UTR	3619	ERF5	XP_009389258.1 PREDICTED: ethylene-responsive transcription factor ERF105-like [Musa acuminata subsp. malaccensis] [Musa acuminata]
chr02-26976239-26976589	chr02	26976239	26976589	+	Macma4_02_g14760	26971874	26976519	3' UTR	4540	RPN10	XP_009389177.1 PREDICTED: 26S proteasome non-ATPase regulatory subunit 4 homolog [Musa acuminata subsp. malaccensis] [Musa acuminata]
chr02-27088425-27088696	chr02	27088425	27088696	-	Macma4_02_g14960	27091649	27093619	3' UTR	5059	CBSX3	XP_018678144.1 PREDICTED: CBS domain-containing protein CBSX3, mitochondrial-like isoform X1 [Musa acuminata subsp. malaccensis] [Musa acuminata]
chr02-27447771-27448153	chr02	27447771	27448153	+	Macma4_02_g15570	27446268	27448290	3' UTR	1694	ITPK5	XP_009389084.1 PREDICTED: inositol-tetrakisphosphate 1-kinase 1-like [Musa acuminata subsp. malaccensis] [Musa acuminata]
chr02-27633996-27634253	chr02	27633996	27634253	-	Macma4_02_g15830	27633875	27636663	3' UTR	2539	--	XP_009389056.1 PREDICTED: uncharacterized protein LOC103975724 [Musa acuminata subsp. malaccensis] [Musa acuminata]
chr02-28102704-28102997	chr02	28102704	28102997	+	Macma4_02_g16480	28097393	28103183	3' UTR	5457	Os07g0143700	THU45069.1 hypothetical protein C4D60_Mb02t13980 [Musa balbisiana]
chr02-28450491-28450940	chr02	28450491	28450940	-	Macma4_02_g17040	28451728	28451995	3' UTR	1280	--	CAG1862145.1 unnamed protein product [Musa acuminata subsp. malaccensis] [Musa acuminata]
chr02-28893547-28893973	chr02	28893547	28893973	-	Macma4_02_g17670	28893672	28895866	3' UTR	2106	PYRC5	XP_009388829.1 PREDICTED: isoflavone reductase-like protein [Musa acuminata subsp. malaccensis] [Musa acuminata]
chr02-29057432-29057817	chr02	29057432	29057817	+	Macma4_02_g17940	29056308	29057743	3' UTR	1316	--	XP_009388794.1 PREDICTED: uncharacterized protein LOC103975535 [Musa acuminata subsp. malaccensis] [Musa acuminata]
chr02-29431107-29431370	chr02	29431107	29431370	-	Macma4_02_g18640	29432237	29435581	3' UTR	4343	CSLD5	CAG1862299.1 unnamed protein product [Musa acuminata subsp. malaccensis] [Musa acuminata]
chr02-29481144-29481892	chr02	29481144	29481892	-	Macma4_02_g18720	29481361	29482199	3' UTR	681	RPL37A	XP_009388714.1 PREDICTED: 60S ribosomal protein L37-1-like [Musa acuminata subsp. malaccensis] [Musa acuminata]
chr02-29560526-29560809	chr02	29560526	29560809	-	Macma4_02_g18870	29556030	29558560	3' UTR	-2107	PUB17	XP_018678010.1 PREDICTED: U-box domain-containing protein 17-like [Musa acuminata subsp. malaccensis] [Musa acuminata]
chr02-29683516-29683940	chr02	29683516	29683940	-	Macma4_02_g19110	29685324	29687211	3' UTR	3483	--	XP_009388675.1 PREDICTED: uncharacterized protein LOC103975436 [Musa acuminata subsp. malaccensis] [Musa acuminata]
chr02-29717263-29717668	chr02	29717263	29717668	-	Macma4_02_g19160	29717361	29721981	3' UTR	4516	At1g34110	XP_009388670.1 PREDICTED: probable LRR receptor-like serine/threonine-protein kinase At1g34110 [Musa acuminata subsp. malaccensis] [Musa acuminata]
chr02-29919349-29919712	chr02	29919349	29919712	-	Macma4_02_g19460	29919393	29920297	3' UTR	767	--	THU45332.1 hypothetical protein C4D60_Mb02t16780 [Musa balbisiana]
chr02-30248574-30248856	chr02	30248574	30248856	+	Macma4_02_g20060	30250948	30262755	3' UTR	-2233	SIS8	XP_009388564.1 PREDICTED: serine/threonine-protein kinase EDR1 isoform X1 [Musa acuminata subsp. malaccensis] [Musa acuminata]
chr02-30702055-30702354	chr02	30702055	30702354	-	Macma4_02_g20720	30694721	30706736	3' UTR	4532	BC10	THU45441.1 hypothetical protein C4D60_Mb02t17970 [Musa balbisiana]
chr02-30911984-30912275	chr02	30911984	30912275	+	Macma4_02_g21080	30908603	30912154	3' UTR	3526	VAMP725	XP_009388457.1 PREDICTED: vesicle-associated membrane protein 721-like [Musa acuminata subsp. malaccensis] [Musa acuminata]
chr02-31389029-31389524	chr02	31389029	31389524	-	Macma4_02_g21660	31372749	31381693	3' UTR	-7583	APRR2	THU45526.1 hypothetical protein C4D60_Mb02t18850 [Musa balbisiana]
chr02-31451555-31451976	chr02	31451555	31451976	-	Macma4_02_g21760	31451607	31457378	3' UTR	5613	AMC1	XP_009388277.1 PREDICTED: metacaspase-1 [Musa acuminata subsp. malaccensis] [Musa acuminata]
chr02-31596400-31596767	chr02	31596400	31596767	+	Macma4_02_g21910	31594076	31596671	3' UTR	2507	MYB61	XP_009388093.1 PREDICTED: transcription factor MYB86-like [Musa acuminata subsp. malaccensis] [Musa acuminata]
chr02-31865890-31866207	chr02	31865890	31866207	+	Macma4_02_g22340	31863016	31866803	3' UTR	3032	--	XP_009387666.1 PREDICTED: protein LURP-one-related 7 [Musa acuminata subsp. malaccensis] [Musa acuminata]
chr02-32561928-32562270	chr02	32561928	32562270	+	Macma4_02_g23360	32561145	32562216	3' UTR	954	PCAP1	XP_009389956.1 PREDICTED: plasma membrane-associated cation-binding protein 1-like [Musa acuminata subsp. malaccensis] [Musa acuminata]
chr02-33349517-33350542	chr02	33349517	33350542	+	Macma4_02_g24540	33353459	33353665	3' UTR	-3430	--	THU45791.1 hypothetical protein C4D60_Mb02t21710 [Musa balbisiana]
chr02-33411206-33411636	chr02	33411206	33411636	+	Macma4_02_g24590	33403825	33410565	3' UTR	7596	SKIP14	XP_018678169.1 PREDICTED: F-box protein SKIP14-like [Musa acuminata subsp. malaccensis] [Musa acuminata]
chr02-34005237-34005525	chr02	34005237	34005525	+	Macma4_02_g25560	34004269	34005536	3' UTR	1112	MYB306	XP_009390302.1 PREDICTED: myb-related protein 306-like [Musa acuminata subsp. malaccensis] [Musa acuminata]
chr02-34248012-34248395	chr02	34248012	34248395	-	Macma4_02_g25940	34248028	34250214	3' UTR	2011	At1g21890	XP_009390255.1 PREDICTED: WAT1-related protein At1g21890 [Musa acuminata subsp. malaccensis] [Musa acuminata]
chr02-34302736-34303017	chr02	34302736	34303017	-	Macma4_02_g25990	34302385	34306947	3' UTR	4071	--	CAG1863010.1 unnamed protein product [Musa acuminata subsp. malaccensis] [Musa acuminata]
chr02-34329290-34329593	chr02	34329290	34329593	-	Macma4_02_g26030	34329298	34330381	3' UTR	940	At4g11655	XP_009390241.1 PREDICTED: CASP-like protein 4A4 [Musa acuminata subsp. malaccensis] [Musa acuminata]
chr02-34678011-34678412	chr02	34678011	34678412	+	Macma4_02_g26660	34676850	34678315	3' UTR	1361	LOB	XP_018677897.1 PREDICTED: LOB domain-containing protein 25-like [Musa acuminata subsp. malaccensis] [Musa acuminata]
chr02-34740081-34740372	chr02	34740081	34740372	+	Macma4_02_g26720	34736540	34739527	3' UTR	3686	--	THU42853.1 hypothetical protein C4D60_Mb00t05520 [Musa balbisiana]
chr03-163405-163733	chr03	163405	163733	+	Macma4_03_g00070	156512	160505	3' UTR	7057	Os04g0676650	THU57116.1 hypothetical protein C4D60_Mb03t00100 [Musa balbisiana]
chr03-654970-655299	chr03	654970	655299	-	Macma4_03_g00710	655132	661565	3' UTR	6431	FPG1	XP_009390994.1 PREDICTED: formamidopyrimidine-DNA glycosylase-like isoform X1 [Musa acuminata subsp. malaccensis] [Musa acuminata]
chr03-1029138-1029468	chr03	1029138	1029468	-	Macma4_03_g01290	1029152	1033510	3' UTR	4207	LPP2	XP_009390927.1 PREDICTED: lipid phosphate phosphatase 2 [Musa acuminata subsp. malaccensis] [Musa acuminata]
chr03-1109698-1109937	chr03	1109698	1109937	+	Macma4_03_g01480	1108420	1110424	3' UTR	1397	RAP2-4	XP_009390914.1 PREDICTED: ethylene-responsive transcription factor RAP2-4-like [Musa acuminata subsp. malaccensis] [Musa acuminata]
chr03-1410447-1410796	chr03	1410447	1410796	+	Macma4_03_g01930	1407001	1410639	3' UTR	3620	RIPK	XP_009390860.1 PREDICTED: serine/threonine-protein kinase At5g01020 isoform X2 [Musa acuminata subsp. malaccensis] [Musa acuminata]
chr03-1455625-1455883	chr03	1455625	1455883	+	Macma4_03_g02000	1453971	1455796	3' UTR	1783	CUT1	XP_009390849.1 PREDICTED: 3-ketoacyl-CoA synthase 6-like [Musa acuminata subsp. malaccensis] [Musa acuminata]
chr03-1719948-1720500	chr03	1719948	1720500	-	Macma4_03_g02410	1720194	1723758	3' UTR	3534	PCM	XP_009390796.1 PREDICTED: protein-L-isoaspartate O-methyltransferase [Musa acuminata subsp. malaccensis] [Musa acuminata]
chr03-1793928-1794233	chr03	1793928	1794233	-	Macma4_03_g02550	1793915	1800421	3' UTR	6341	SKIP35	XP_009390785.1 PREDICTED: ankyrin repeat protein SKIP35-like [Musa acuminata subsp. malaccensis] [Musa acuminata]
chr03-2181080-2181378	chr03	2181080	2181378	+	Macma4_03_g03140	2179952	2181394	3' UTR	1277	PCAP1	XP_009390704.1 PREDICTED: plasma membrane-associated cation-binding protein 1-like [Musa acuminata subsp. malaccensis] [Musa acuminata]
chr03-2230502-2231118	chr03	2230502	2231118	+	Macma4_03_g03250	2227868	2231050	3' UTR	2942	At3g61590	XP_009390687.1 PREDICTED: F-box/kelch-repeat protein At3g61590-like isoform X1 [Musa acuminata subsp. malaccensis] [Musa acuminata]
chr03-2289635-2289960	chr03	2289635	2289960	+	Macma4_03_g03340	2292496	2294213	3' UTR	-2699	TCP4	THU57415.1 hypothetical protein C4D60_Mb03t03290 [Musa balbisiana]
chr03-2303738-2304047	chr03	2303738	2304047	+	Macma4_03_g03350	2300383	2302348	3' UTR	3509	BZIP19	XP_009390671.1 PREDICTED: basic leucine zipper 6-like [Musa acuminata subsp. malaccensis] [Musa acuminata]
chr03-2325137-2325440	chr03	2325137	2325440	+	Macma4_03_g03370	2322851	2325430	3' UTR	2437	D3	XP_009390668.1 PREDICTED: F-box/LRR-repeat MAX2 homolog [Musa acuminata subsp. malaccensis] [Musa acuminata]
chr03-2531359-2531614	chr03	2531359	2531614	-	Macma4_03_g03740	2532410	2536880	3' UTR	5394	At2g04740	XP_009390638.1 PREDICTED: BTB/POZ domain-containing protein At2g04740 [Musa acuminata subsp. malaccensis] [Musa acuminata]
chr03-2762175-2763565	chr03	2762175	2763565	-	Macma4_03_g04120	2763929	2764570	3' UTR	1700	NFYB6	CAG1849118.1 unnamed protein product [Musa acuminata subsp. malaccensis] [Musa acuminata]
chr03-2785932-2786211	chr03	2785932	2786211	-	Macma4_03_g04160	2781891	2783111	3' UTR	-2960	--	XP_009390588.1 PREDICTED: polycystic kidney disease protein 1-like 3 [Musa acuminata subsp. malaccensis] [Musa acuminata]
chr03-2786835-2787610	chr03	2786835	2787610	-	Macma4_03_g04170	2786047	2790959	3' UTR	3737	EMB2745	XP_009391120.1 PREDICTED: pentatricopeptide repeat-containing protein At5g39710 [Musa acuminata subsp. malaccensis] [Musa acuminata]
chr03-2888372-2889087	chr03	2888372	2889087	-	Macma4_03_g04300	2888591	2889811	3' UTR	1082	HIPP23	XP_009390577.1 PREDICTED: heavy metal-associated isoprenylated plant protein 20-like [Musa acuminata subsp. malaccensis] [Musa acuminata]
chr03-2902617-2902900	chr03	2902617	2902900	+	Macma4_03_g04330	2900455	2902071	3' UTR	2303	FBL14	XP_009390575.1 PREDICTED: F-box/LRR-repeat protein 14-like [Musa acuminata subsp. malaccensis] [Musa acuminata]
chr03-3458778-3459072	chr03	3458778	3459072	-	Macma4_03_g05290	3458845	3462396	3' UTR	3471	GATA20	XP_009390446.1 PREDICTED: GATA transcription factor 20 [Musa acuminata subsp. malaccensis] [Musa acuminata]
chr03-3593677-3593951	chr03	3593677	3593951	-	Macma4_03_g05460	3594341	3596679	3' UTR	2865	GGCT2;1	XP_009390469.1 PREDICTED: gamma-glutamylcyclotransferase 2-1-like [Musa acuminata subsp. malaccensis] [Musa acuminata]
chr03-4007756-4008085	chr03	4007756	4008085	-	Macma4_03_g05960	4003770	4005749	3' UTR	-2171	At5g10370	CAG1849279.1 unnamed protein product [Musa acuminata subsp. malaccensis] [Musa acuminata]
chr03-4426103-4426359	chr03	4426103	4426359	+	Macma4_03_g06550	4423333	4424953	3' UTR	2898	--	XP_009391283.1 PREDICTED: uncharacterized protein LOC103977485 [Musa acuminata subsp. malaccensis] [Musa acuminata]
chr03-4474759-4475079	chr03	4474759	4475079	+	Macma4_03_g06620	4473048	4474958	3' UTR	1871	--	XP_009391303.1 PREDICTED: uncharacterized protein LOC103977492 [Musa acuminata subsp. malaccensis] [Musa acuminata]
chr03-4537113-4537405	chr03	4537113	4537405	-	Macma4_03_g06770	4538310	4540025	3' UTR	2766	PCO3	XP_018678983.1 PREDICTED: plant cysteine oxidase 4-like [Musa acuminata subsp. malaccensis] [Musa acuminata]
chr03-5137771-5138934	chr03	5137771	5138934	-	Macma4_03_g07550	5138147	5138766	3' UTR	414	--	CAG1849432.1 unnamed protein product [Musa acuminata subsp. malaccensis] [Musa acuminata]
chr03-5442172-5442451	chr03	5442172	5442451	-	Macma4_03_g07930	5442242	5445180	3' UTR	2869	TBR	XP_009391441.1 PREDICTED: protein trichome birefringence-like [Musa acuminata subsp. malaccensis] [Musa acuminata]
chr03-5558646-5559005	chr03	5558646	5559005	-	Macma4_03_g08040	5558613	5562463	3' UTR	3638	Os04g0447100	CAG1849481.1 unnamed protein product [Musa acuminata subsp. malaccensis] [Musa acuminata]
chr03-6043835-6044152	chr03	6043835	6044152	+	Macma4_03_g08540	6041561	6044566	3' UTR	2432	PCMP-H12	XP_009391517.1 PREDICTED: pentatricopeptide repeat-containing protein At3g62890-like isoform X1 [Musa acuminata subsp. malaccensis] [Musa acuminata]
chr03-6262522-6262800	chr03	6262522	6262800	+	Macma4_03_g08720	6241566	6262758	3' UTR	21095	VLN2	XP_009391537.1 PREDICTED: villin-2-like isoform X1 [Musa acuminata subsp. malaccensis] [Musa acuminata]
chr03-6568508-6569022	chr03	6568508	6569022	+	Macma4_03_g09090	6563367	6568791	3' UTR	5398	At2g47850	CAG1849588.1 unnamed protein product [Musa acuminata subsp. malaccensis] [Musa acuminata]
chr03-6773038-6773331	chr03	6773038	6773331	-	Macma4_03_g09330	6772787	6776418	3' UTR	3234	MED26B	XP_009391608.1 PREDICTED: probable mediator of RNA polymerase II transcription subunit 26b [Musa acuminata subsp. malaccensis] [Musa acuminata]
chr03-6875200-6875486	chr03	6875200	6875486	+	Macma4_03_g09460	6870477	6874880	3' UTR	4866	CRSP	XP_009391632.1 PREDICTED: CO(2)-response secreted protease-like isoform X1 [Musa acuminata subsp. malaccensis] [Musa acuminata]
chr03-6996400-6996815	chr03	6996400	6996815	-	Macma4_03_g09600	6996551	6998080	3' UTR	1473	NAC087	XP_009391646.1 PREDICTED: NAC domain-containing protein 92-like [Musa acuminata subsp. malaccensis] [Musa acuminata]
chr03-7446661-7447126	chr03	7446661	7447126	+	Macma4_03_g10160	7442450	7442587	3' UTR	4443	--	CAG1849695.1 unnamed protein product [Musa acuminata subsp. malaccensis] [Musa acuminata]
chr03-7604780-7605023	chr03	7604780	7605023	+	Macma4_03_g10350	7598950	7605105	3' UTR	5951	PRIN2	XP_009391736.1 PREDICTED: uncharacterized protein LOC103977828 [Musa acuminata subsp. malaccensis] [Musa acuminata]
chr03-7985148-7985468	chr03	7985148	7985468	+	Macma4_03_g10810	7983344	7985705	3' UTR	1964	PCMP-H38	XP_009391755.1 PREDICTED: pentatricopeptide repeat-containing protein At5g48910-like [Musa acuminata subsp. malaccensis] [Musa acuminata]
chr03-8319260-8319731	chr03	8319260	8319731	+	Macma4_03_g11240	8315614	8319969	3' UTR	3881	--	XP_009391807.2 PREDICTED: uncharacterized protein LOC103977883 [Musa acuminata subsp. malaccensis] [Musa acuminata]
chr03-8584302-8584587	chr03	8584302	8584587	+	Macma4_03_g11570	8582528	8584537	3' UTR	1916	ACR8	XP_009391844.1 PREDICTED: ACT domain-containing protein ACR8 [Musa acuminata subsp. malaccensis] [Musa acuminata]
chr03-9234512-9235292	chr03	9234512	9235292	+	Macma4_03_g12380	9227028	9228860	3' UTR	7874	MPC1	XP_009391927.1 PREDICTED: mitochondrial pyruvate carrier 1-like isoform X1 [Musa acuminata subsp. malaccensis] [Musa acuminata]
chr03-9458318-9458620	chr03	9458318	9458620	+	Macma4_03_g12690	9452920	9458668	3' UTR	5549	HSP68	XP_009391961.1 PREDICTED: heat shock 70 kDa protein, mitochondrial-like [Musa acuminata subsp. malaccensis] [Musa acuminata]
chr03-9501065-9501327	chr03	9501065	9501327	+	Macma4_03_g12750	9507305	9510919	3' UTR	-6109	--	CAG1849925.1 unnamed protein product [Musa acuminata subsp. malaccensis] [Musa acuminata]
chr03-9556530-9556861	chr03	9556530	9556861	+	Macma4_03_g12830	9550894	9556911	3' UTR	5801	At2g21160	XP_009391976.1 PREDICTED: translocon-associated protein subunit alpha-like isoform X1 [Musa acuminata subsp. malaccensis] [Musa acuminata]
chr03-10459785-10460444	chr03	10459785	10460444	+	Macma4_03_g13840	10456588	10460242	3' UTR	3526	TET7	XP_009387449.1 PREDICTED: tetraspanin-7-like [Musa acuminata subsp. malaccensis] [Musa acuminata]
chr03-10461280-10461675	chr03	10461280	10461675	-	Macma4_03_g13850	10461049	10465005	3' UTR	3528	GL1-3	XP_009387454.1 PREDICTED: protein ECERIFERUM 3-like [Musa acuminata subsp. malaccensis] [Musa acuminata]
chr03-10610870-10611190	chr03	10610870	10611190	-	Macma4_03_g13950	10610627	10618248	3' UTR	7218	CPR	XP_009385909.1 PREDICTED: NADPH--cytochrome P450 reductase-like [Musa acuminata subsp. malaccensis] [Musa acuminata]
chr03-10794890-10795263	chr03	10794890	10795263	+	Macma4_03_g14130	10793604	10795345	3' UTR	1472	PHT1	XP_009385887.1 PREDICTED: shikimate O-hydroxycinnamoyltransferase-like [Musa acuminata subsp. malaccensis] [Musa acuminata]
chr03-10887934-10888600	chr03	10887934	10888600	-	Macma4_03_g14240	10888252	10891485	3' UTR	3218	WCRKC2	XP_009385872.1 PREDICTED: thioredoxin-like 3-2, chloroplastic [Musa acuminata subsp. malaccensis] [Musa acuminata]
chr03-10907334-10908350	chr03	10907334	10908350	-	Macma4_03_g14270	10907814	10910945	3' UTR	3103	ManS	XP_009385870.1 PREDICTED: mannan synthase 1-like isoform X3 [Musa acuminata subsp. malaccensis] [Musa acuminata]
chr03-10954942-10955368	chr03	10954942	10955368	-	Macma4_03_g14310	10955033	10958418	3' UTR	3263	4CLL8	XP_009385865.1 PREDICTED: putative 4-coumarate--CoA ligase-like 8 isoform X4 [Musa acuminata subsp. malaccensis] [Musa acuminata]
chr03-11028139-11028397	chr03	11028139	11028397	+	Macma4_03_g14370	11023977	11025525	3' UTR	4291	At3g24760	XP_009385855.1 PREDICTED: F-box/kelch-repeat protein At3g24760-like [Musa acuminata subsp. malaccensis] [Musa acuminata]
chr03-11078384-11079160	chr03	11078384	11079160	-	Macma4_03_g14470	11078749	11082950	3' UTR	4178	NTL9	XP_009385838.1 PREDICTED: protein NTM1-like 9 isoform X1 [Musa acuminata subsp. malaccensis] [Musa acuminata]
chr03-12322388-12323060	chr03	12322388	12323060	+	Macma4_03_g15460	12316995	12323096	3' UTR	5729	TOM3	XP_009392216.1 PREDICTED: tobamovirus multiplication protein 3 [Musa acuminata subsp. malaccensis] [Musa acuminata]
chr03-12361206-12361869	chr03	12361206	12361869	+	Macma4_03_g15490	12357367	12361162	3' UTR	4170	SUS7	XP_009392214.1 PREDICTED: sucrose synthase 7-like [Musa acuminata subsp. malaccensis] [Musa acuminata]
chr03-13844416-13844767	chr03	13844416	13844767	-	Macma4_03_g15910	13844272	13846459	3' UTR	1868	FUC1	XP_009386003.1 PREDICTED: alpha-L-fucosidase 1-like [Musa acuminata subsp. malaccensis] [Musa acuminata]
chr03-17572819-17573066	chr03	17572819	17573066	+	Macma4_03_g16230	17568427	17573124	3' UTR	4515	BHLH49	CAG1850258.1 unnamed protein product [Musa acuminata subsp. malaccensis] [Musa acuminata]
chr03-24100226-24100601	chr03	24100226	24100601	+	Macma4_03_g16440	24099630	24100571	3' UTR	783	--	XP_009386337.1 PREDICTED: nucleolin [Musa acuminata subsp. malaccensis] [Musa acuminata]
chr03-26528074-26528378	chr03	26528074	26528378	+	Macma4_03_g16700	26525011	26527115	3' UTR	3215	--	CAG1850296.1 unnamed protein product [Musa acuminata subsp. malaccensis] [Musa acuminata]
chr03-28428645-28428960	chr03	28428645	28428960	-	Macma4_03_g17120	28428793	28430939	3' UTR	2137	HOX19	XP_009392387.1 PREDICTED: homeobox-leucine zipper protein HOX19 [Musa acuminata subsp. malaccensis] [Musa acuminata]
chr03-28555089-28555473	chr03	28555089	28555473	-	Macma4_03_g17190	28555173	28556505	3' UTR	1224	--	CAG1850342.1 unnamed protein product [Musa acuminata subsp. malaccensis] [Musa acuminata]
chr03-29002078-29002488	chr03	29002078	29002488	-	Macma4_03_g17450	29002500	29004142	3' UTR	1859	--	CAG1850366.1 unnamed protein product [Musa acuminata subsp. malaccensis] [Musa acuminata]
chr03-31449621-31450047	chr03	31449621	31450047	-	Macma4_03_g18660	31444767	31445116	3' UTR	-4718	At2g22425	XP_009392513.1 PREDICTED: probable signal peptidase complex subunit 1 [Musa acuminata subsp. malaccensis] [Musa acuminata]
chr03-31854220-31854642	chr03	31854220	31854642	-	Macma4_03_g18850	31854400	31855337	3' UTR	906	--	XP_009387596.1 PREDICTED: uncharacterized protein At5g48480-like [Musa acuminata subsp. malaccensis] [Musa acuminata]
chr03-32124093-32124595	chr03	32124093	32124595	+	Macma4_03_g19090	32123300	32124664	3' UTR	1044	--	XP_009392608.1 PREDICTED: uncharacterized protein LOC103978513 [Musa acuminata subsp. malaccensis] [Musa acuminata]
chr03-32851484-32851864	chr03	32851484	32851864	+	Macma4_03_g19910	32848791	32851188	3' UTR	2883	NPF8.1	XP_009392698.1 PREDICTED: protein NRT1/ PTR FAMILY 8.1-like [Musa acuminata subsp. malaccensis] [Musa acuminata]
chr03-33491542-33491879	chr03	33491542	33491879	+	Macma4_03_g20810	33489063	33491959	3' UTR	2647	At1g74360	XP_009393854.1 PREDICTED: probable LRR receptor-like serine/threonine-protein kinase At1g74360 [Musa acuminata subsp. malaccensis] [Musa acuminata]
chr03-33545939-33546217	chr03	33545939	33546217	+	Macma4_03_g20880	33544795	33546082	3' UTR	1283	--	-
chr03-33622181-33622537	chr03	33622181	33622537	+	Macma4_03_g20980	33621537	33622384	3' UTR	822	--	XP_009393833.1 PREDICTED: uncharacterized protein LOC103979416 [Musa acuminata subsp. malaccensis] [Musa acuminata]
chr03-34113362-34113713	chr03	34113362	34113713	+	Macma4_03_g21640	34116953	34118026	3' UTR	-3416	--	XP_009393766.1 PREDICTED: uncharacterized protein LOC103979368 [Musa acuminata subsp. malaccensis] [Musa acuminata]
chr03-34548811-34549070	chr03	34548811	34549070	+	Macma4_03_g22090	34544997	34549160	3' UTR	3943	At1g80550	XP_018678337.1 PREDICTED: pentatricopeptide repeat-containing protein At1g80550, mitochondrial [Musa acuminata subsp. malaccensis] [Musa acuminata]
chr03-34576625-34576977	chr03	34576625	34576977	-	Macma4_03_g22140	34577844	34583531	3' UTR	6730	At1g26850	XP_009393700.1 PREDICTED: probable methyltransferase PMT2 isoform X2 [Musa acuminata subsp. malaccensis] [Musa acuminata]
chr03-34630193-34630515	chr03	34630193	34630515	-	Macma4_03_g22170	34611579	34626627	3' UTR	-3727	Os05g0310800	XP_009393693.1 PREDICTED: coatomer subunit delta-2 [Musa acuminata subsp. malaccensis] [Musa acuminata]
chr03-34755134-34755572	chr03	34755134	34755572	+	Macma4_03_g22280	34753260	34755463	3' UTR	2093	IDD14	XP_009393676.1 PREDICTED: protein SHOOT GRAVITROPISM 5-like [Musa acuminata subsp. malaccensis] [Musa acuminata]
chr03-34761020-34761732	chr03	34761020	34761732	-	Macma4_03_g22300	34761119	34762979	3' UTR	1603	ACT1	XP_009385539.1 PREDICTED: actin-like [Musa acuminata subsp. malaccensis] [Musa acuminata]
chr03-34867929-34868382	chr03	34867929	34868382	-	Macma4_03_g22470	34867865	34869816	3' UTR	1661	ATL31	XP_009393643.1 PREDICTED: E3 ubiquitin-protein ligase ATL31-like [Musa acuminata subsp. malaccensis] [Musa acuminata]
chr03-35091242-35091662	chr03	35091242	35091662	+	Macma4_03_g22680	35086433	35091495	3' UTR	5019	SULTR3;5	XP_009387873.1 PREDICTED: probable sulfate transporter 3.5 isoform X1 [Musa acuminata subsp. malaccensis] [Musa acuminata]
chr03-35191727-35192005	chr03	35191727	35192005	+	Macma4_03_g22810	35190156	35191931	3' UTR	1710	DJC76	XP_009393615.1 PREDICTED: uncharacterized protein LOC103979262 isoform X1 [Musa acuminata subsp. malaccensis] [Musa acuminata]
chr03-35219398-35219725	chr03	35219398	35219725	-	Macma4_03_g22850	35220324	35221963	3' UTR	2402	PER72	CAG1850886.1 unnamed protein product [Musa acuminata subsp. malaccensis] [Musa acuminata]
chr03-35220254-35220640	chr03	35220254	35220640	-	Macma4_03_g22850	35220324	35221963	3' UTR	1516	PER72	CAG1850886.1 unnamed protein product [Musa acuminata subsp. malaccensis] [Musa acuminata]
chr03-35422983-35423737	chr03	35422983	35423737	-	Macma4_03_g23200	35416144	35418622	3' UTR	-4738	BGLU26	CAG1850908.1 unnamed protein product, partial [Musa acuminata subsp. malaccensis] [Musa acuminata]
chr03-35435439-35435849	chr03	35435439	35435849	+	Macma4_03_g23230	35434279	35435918	3' UTR	1365	MYB308	XP_009393580.1 PREDICTED: myb-related protein 308 [Musa acuminata subsp. malaccensis] [Musa acuminata]
chr03-35639990-35640256	chr03	35639990	35640256	+	Macma4_03_g23610	35633242	35640233	3' UTR	6881	PABN3	XP_009393548.1 PREDICTED: polyadenylate-binding protein 2 [Musa acuminata subsp. malaccensis] [Musa acuminata]
chr03-35798474-35798868	chr03	35798474	35798868	-	Macma4_03_g23780	35792152	35793997	3' UTR	-4674	ATHB-13	XP_009393534.1 PREDICTED: homeobox-leucine zipper protein HOX21-like isoform X2 [Musa acuminata subsp. malaccensis] [Musa acuminata]
chr03-35908814-35909169	chr03	35908814	35909169	+	Macma4_03_g23890	35906306	35908369	3' UTR	2685	COBL10	XP_009394045.1 PREDICTED: COBRA-like protein 10 [Musa acuminata subsp. malaccensis] [Musa acuminata]
chr03-36240828-36241123	chr03	36240828	36241123	+	Macma4_03_g24360	36235931	36240979	3' UTR	5044	ARP1	XP_009393485.1 PREDICTED: RNA-binding protein 24-A-like [Musa acuminata subsp. malaccensis] [Musa acuminata]
chr03-36352932-36353209	chr03	36352932	36353209	-	Macma4_03_g24530	36354689	36354860	3' UTR	1790	REFA1	CAG1851028.1 unnamed protein product [Musa acuminata subsp. malaccensis] [Musa acuminata]
chr03-36838394-36839141	chr03	36838394	36839141	+	Macma4_03_g25070	36841408	36848436	3' UTR	-2641	PAT08	XP_009393417.1 PREDICTED: protein S-acyltransferase 8-like [Musa acuminata subsp. malaccensis] [Musa acuminata]
chr03-36885454-36885781	chr03	36885454	36885781	+	Macma4_03_g25110	36882092	36885995	3' UTR	3525	BZIP12	XP_009393411.1 PREDICTED: G-box-binding factor 4-like isoform X1 [Musa acuminata subsp. malaccensis] [Musa acuminata]
chr03-36981812-36982169	chr03	36981812	36982169	+	Macma4_03_g25270	36978808	36982087	3' UTR	3182	--	CAG1851087.1 unnamed protein product [Musa acuminata subsp. malaccensis] [Musa acuminata]
chr03-37247835-37248168	chr03	37247835	37248168	+	Macma4_03_g25710	37243488	37248105	3' UTR	4513	--	XP_009393345.1 PREDICTED: uncharacterized protein LOC103979052 [Musa acuminata subsp. malaccensis] [Musa acuminata]
chr03-37429502-37429851	chr03	37429502	37429851	+	Macma4_03_g25910	37419507	37429775	3' UTR	10169	TIF3A1	XP_009393326.1 PREDICTED: eukaryotic translation initiation factor 3 subunit A [Musa acuminata subsp. malaccensis] [Musa acuminata]
chr03-37730545-37730837	chr03	37730545	37730837	+	Macma4_03_g26280	37727686	37729287	3' UTR	3005	At4g20820	XP_009394004.1 PREDICTED: cannabidiolic acid synthase-like 1 [Musa acuminata subsp. malaccensis] [Musa acuminata]
chr03-37884075-37884636	chr03	37884075	37884636	+	Macma4_03_g26520	37882407	37883510	3' UTR	1948	--	CAG1865506.1 unnamed protein product, partial [Musa acuminata subsp. malaccensis] [Musa acuminata]
chr03-38195639-38195923	chr03	38195639	38195923	+	Macma4_03_g26910	38190370	38196216	3' UTR	5411	IMPA2	CAG1851249.1 unnamed protein product [Musa acuminata subsp. malaccensis] [Musa acuminata]
chr03-38463464-38463723	chr03	38463464	38463723	+	Macma4_03_g27240	38463047	38463811	3' UTR	546	--	CAG1851282.1 unnamed protein product [Musa acuminata subsp. malaccensis] [Musa acuminata]
chr03-38767134-38767546	chr03	38767134	38767546	+	Macma4_03_g27700	38762386	38766239	3' UTR	4954	At3g14460	CAG1851328.1 unnamed protein product [Musa acuminata subsp. malaccensis] [Musa acuminata]
chr03-39449118-39449806	chr03	39449118	39449806	+	Macma4_03_g28770	39448745	39449550	3' UTR	717	--	XP_009392973.1 PREDICTED: uncharacterized protein LOC103978772 [Musa acuminata subsp. malaccensis] [Musa acuminata]
chr03-39580471-39581128	chr03	39580471	39581128	+	Macma4_03_g28970	39579520	39580545	3' UTR	1279	--	XP_009392935.1 PREDICTED: early nodulin-93-like [Musa acuminata subsp. malaccensis] [Musa acuminata]
chr03-39777466-39778075	chr03	39777466	39778075	-	Macma4_03_g29330	39777752	39782044	3' UTR	4274	Plpbp	XP_009392906.1 PREDICTED: proline synthase co-transcribed bacterial homolog protein-like [Musa acuminata subsp. malaccensis] [Musa acuminata]
chr03-39812669-39813131	chr03	39812669	39813131	-	Macma4_03_g29390	39812663	39813680	3' UTR	780	UBC28	XP_009392893.1 PREDICTED: ubiquitin-conjugating enzyme E2-17 kDa-like [Musa acuminata subsp. malaccensis] [Musa acuminata]
chr03-39836934-39837243	chr03	39836934	39837243	-	Macma4_03_g29420	39823815	39834625	3' UTR	-2463	PSI1	XP_009392891.1 PREDICTED: uncharacterized protein LOC103978719 isoform X1 [Musa acuminata subsp. malaccensis] [Musa acuminata]
chr03-39927201-39927447	chr03	39927201	39927447	-	Macma4_03_g29540	39928868	39933543	3' UTR	6219	Dcaf8	XP_009392875.1 PREDICTED: DDB1- and CUL4-associated factor 8 [Musa acuminata subsp. malaccensis] [Musa acuminata]
chr03-41100760-41101238	chr03	41100760	41101238	-	Macma4_03_g31070	41100315	41102982	3' UTR	1983	--	CAG1851650.1 unnamed protein product [Musa acuminata subsp. malaccensis] [Musa acuminata]
chr03-42053820-42054693	chr03	42053820	42054693	+	Macma4_03_g32280	42052949	42054869	3' UTR	1307	LRK10L-1.2	XP_009394440.1 PREDICTED: LEAF RUST 10 DISEASE-RESISTANCE LOCUS RECEPTOR-LIKE PROTEIN KINASE-like 1.2 [Musa acuminata subsp. malaccensis] [Musa acuminata]
chr03-42216517-42217668	chr03	42216517	42217668	-	Macma4_03_g32570	42217079	42218320	3' UTR	1228	LOGL4	XP_009394632.1 PREDICTED: probable cytokinin riboside 5'-monophosphate phosphoribohydrolase LOG4 [Musa acuminata subsp. malaccensis] [Musa acuminata]
chr03-42343759-42344024	chr03	42343759	42344024	+	Macma4_03_g32810	42341963	42343936	3' UTR	1928	SCL15	XP_009394367.1 PREDICTED: scarecrow-like protein 15 [Musa acuminata subsp. malaccensis] [Musa acuminata]
chr03-42483823-42484113	chr03	42483823	42484113	+	Macma4_03_g33010	42479865	42483366	3' UTR	4103	TRI1	XP_009394338.1 PREDICTED: uncharacterized protein LOC103979848 [Musa acuminata subsp. malaccensis] [Musa acuminata]
chr03-42523280-42523869	chr03	42523280	42523869	+	Macma4_03_g33070	42519989	42520658	3' UTR	3585	MAF1	XP_009394332.1 PREDICTED: MFP1 attachment factor 1-like [Musa acuminata subsp. malaccensis] [Musa acuminata]
chr03-42592404-42592682	chr03	42592404	42592682	-	Macma4_03_g33160	42592437	42597601	3' UTR	5058	WDR12	XP_009394322.1 PREDICTED: ribosome biogenesis protein WDR12 homolog [Musa acuminata subsp. malaccensis] [Musa acuminata]
chr03-42673753-42674021	chr03	42673753	42674021	+	Macma4_03_g33320	42679494	42683779	3' UTR	-5607	At2g25737	XP_009394307.1 PREDICTED: uncharacterized protein LOC103979817 isoform X2 [Musa acuminata subsp. malaccensis] [Musa acuminata]
chr03-42704482-42704749	chr03	42704482	42704749	+	Macma4_03_g33370	42703433	42704293	3' UTR	1182	RBG7	RWW12241.1 hypothetical protein GW17_00024108 [Ensete ventricosum]
chr03-43029333-43029725	chr03	43029333	43029725	-	Macma4_03_g33940	43029329	43031615	3' UTR	2086	WRKY6	XP_009394235.1 PREDICTED: probable WRKY transcription factor 31 [Musa acuminata subsp. malaccensis] [Musa acuminata]
chr03-43173381-43173692	chr03	43173381	43173692	+	Macma4_03_g34160	43172653	43173568	3' UTR	883	ATL40	CAG1851949.1 unnamed protein product [Musa acuminata subsp. malaccensis] [Musa acuminata]
chr03-43399819-43400206	chr03	43399819	43400206	-	Macma4_03_g34550	43399927	43401292	3' UTR	1280	ENODL1	XP_009394165.1 PREDICTED: early nodulin-like protein 1 [Musa acuminata subsp. malaccensis] [Musa acuminata]
chr03-43402594-43402982	chr03	43402594	43402982	-	Macma4_03_g34560	43402716	43403661	3' UTR	873	ENODL1	XP_009394164.2 PREDICTED: early nodulin-like protein 1 [Musa acuminata subsp. malaccensis] [Musa acuminata]
chr03-43429168-43429574	chr03	43429168	43429574	-	Macma4_03_g34610	43429693	43430940	3' UTR	1569	RNF133	XP_009394158.1 PREDICTED: uncharacterized protein LOC103979702 [Musa acuminata subsp. malaccensis] [Musa acuminata]
chr03-43573404-43573785	chr03	43573404	43573785	-	Macma4_03_g34880	43575035	43575425	3' UTR	1831	TAX1	XP_009394132.1 PREDICTED: uncharacterized protein LOC103979683 [Musa acuminata subsp. malaccensis] [Musa acuminata]
chr03-43621865-43622202	chr03	43621865	43622202	+	Macma4_03_g34970	43619038	43621578	3' UTR	2995	UBP6	CAG1852031.1 unnamed protein product [Musa acuminata subsp. malaccensis] [Musa acuminata]
putative_mitochondrion-6226478-6227111	putative_mitochondrion	6226478	6227111	+	Macma4_Mt_g00810	6226469	6228961	5' UTR	325	COX3	XP_009386530.1 PREDICTED: uncharacterized protein LOC103973627 [Musa acuminata subsp. malaccensis] [Musa acuminata]
chr11-147153-147595	chr11	147153	147595	-	Macma4_11_g00130	145214	147380	5' UTR	6	RABH1D	CAG1863101.1 unnamed protein product [Musa acuminata subsp. malaccensis] [Musa acuminata]
chr11-445355-446124	chr11	445355	446124	-	Macma4_11_g00510	444116	445764	5' UTR	25	PIP2-2	XP_009381972.1 PREDICTED: probable aquaporin PIP2-2 [Musa acuminata subsp. malaccensis] [Musa acuminata]
chr11-516112-516392	chr11	516112	516392	+	Macma4_11_g00600	516182	520765	5' UTR	70	MSRA4	XP_009381983.1 PREDICTED: peptide methionine sulfoxide reductase A4, chloroplastic-like [Musa acuminata subsp. malaccensis] [Musa acuminata]
chr11-1282239-1282590	chr11	1282239	1282590	-	Macma4_11_g01640	1270493	1282899	5' UTR	485	infB	XP_009382107.1 PREDICTED: uncharacterized protein LOC103970166 isoform X1 [Musa acuminata subsp. malaccensis] [Musa acuminata]
chr11-1723463-1723921	chr11	1723463	1723921	-	Macma4_11_g02270	1719594	1724757	5' UTR	1065	--	XP_009382177.1 PREDICTED: uncharacterized protein LOC103970221 [Musa acuminata subsp. malaccensis] [Musa acuminata]
chr11-1746716-1747154	chr11	1746716	1747154	-	Macma4_11_g02290	1734458	1747708	5' UTR	773	ABCC5	XP_009382191.1 PREDICTED: ABC transporter C family member 5-like isoform X1 [Musa acuminata subsp. malaccensis] [Musa acuminata]
chr11-2457407-2458288	chr11	2457407	2458288	+	Macma4_11_g03230	2457823	2460226	5' UTR	24	IQD31	XP_009382295.1 PREDICTED: protein IQ-DOMAIN 1-like [Musa acuminata subsp. malaccensis] [Musa acuminata]
chr11-3004698-3005107	chr11	3004698	3005107	+	Macma4_11_g03860	3004761	3012068	5' UTR	141	--	XP_018676329.1 PREDICTED: uncharacterized protein LOC103970348 isoform X1 [Musa acuminata subsp. malaccensis] [Musa acuminata]
chr11-3006522-3006950	chr11	3006522	3006950	+	Macma4_11_g03860	3004761	3012068	5' UTR	1975	--	XP_018676329.1 PREDICTED: uncharacterized protein LOC103970348 isoform X1 [Musa acuminata subsp. malaccensis] [Musa acuminata]
chr11-3009235-3009679	chr11	3009235	3009679	+	Macma4_11_g03860	3004761	3012068	5' UTR	4696	--	XP_018676329.1 PREDICTED: uncharacterized protein LOC103970348 isoform X1 [Musa acuminata subsp. malaccensis] [Musa acuminata]
chr11-3014957-3015299	chr11	3014957	3015299	+	Macma4_11_g03870	3015092	3019799	5' UTR	36	AHL5	XP_009382370.1 PREDICTED: AT-hook motif nuclear-localized protein 9-like isoform X1 [Musa acuminata subsp. malaccensis] [Musa acuminata]
chr11-3075332-3075953	chr11	3075332	3075953	+	Macma4_11_g03920	3075598	3080173	5' UTR	44	srpra	CAG1863475.1 unnamed protein product [Musa acuminata subsp. malaccensis] [Musa acuminata]
chr11-3347927-3348233	chr11	3347927	3348233	+	Macma4_11_g04190	3348048	3351797	5' UTR	32	--	CAG1863501.1 unnamed protein product [Musa acuminata subsp. malaccensis] [Musa acuminata]
chr11-3756433-3757268	chr11	3756433	3757268	+	Macma4_11_g04770	3756823	3758125	5' UTR	27	GSVIVT00037159001	XP_009382469.1 PREDICTED: peroxidase 5-like [Musa acuminata subsp. malaccensis] [Musa acuminata]
chr11-3787166-3787418	chr11	3787166	3787418	-	Macma4_11_g04820	3782385	3788615	5' UTR	1323	--	XP_009382474.1 PREDICTED: uncharacterized protein LOC103970425 isoform X1 [Musa acuminata subsp. malaccensis] [Musa acuminata]
chr11-3829125-3829450	chr11	3829125	3829450	-	Macma4_11_g04890	3824915	3829435	5' UTR	148	--	CAG1863562.1 unnamed protein product [Musa acuminata subsp. malaccensis] [Musa acuminata]
chr11-3907959-3908381	chr11	3907959	3908381	-	Macma4_11_g04980	3906273	3908240	5' UTR	70	--	CAG1863571.1 unnamed protein product [Musa acuminata subsp. malaccensis] [Musa acuminata]
chr11-5552336-5552621	chr11	5552336	5552621	+	Macma4_11_g07070	5552387	5557049	5' UTR	91	Os03g0206600	XP_009382690.1 PREDICTED: CASP-like protein 5A1 [Musa acuminata subsp. malaccensis] [Musa acuminata]
chr11-5590408-5590858	chr11	5590408	5590858	+	Macma4_11_g07150	5590596	5601144	5' UTR	37	--	XP_009382702.1 PREDICTED: uncharacterized protein LOC103970596 isoform X1 [Musa acuminata subsp. malaccensis] [Musa acuminata]
chr11-5712938-5713266	chr11	5712938	5713266	-	Macma4_11_g07320	5702931	5713232	5' UTR	130	APE2	XP_009382722.1 PREDICTED: DNA-(apurinic or apyrimidinic site) lyase 2 isoform X1 [Musa acuminata subsp. malaccensis] [Musa acuminata]
chr11-6177305-6178278	chr11	6177305	6178278	-	Macma4_11_g07930	6172007	6177990	5' UTR	199	NAC014	XP_009382804.1 PREDICTED: uncharacterized protein LOC103970661 isoform X2 [Musa acuminata subsp. malaccensis] [Musa acuminata]
chr11-6274883-6275188	chr11	6274883	6275188	-	Macma4_11_g08030	6254251	6277915	5' UTR	2880	UBP26	XP_009382816.1 PREDICTED: ubiquitin carboxyl-terminal hydrolase 26 isoform X1 [Musa acuminata subsp. malaccensis] [Musa acuminata]
chr11-6548809-6549253	chr11	6548809	6549253	-	Macma4_11_g08380	6545162	6549084	5' UTR	53	--	XP_009382862.1 PREDICTED: prosaposin-like isoform X2 [Musa acuminata subsp. malaccensis] [Musa acuminata]
chr11-7197462-7198122	chr11	7197462	7198122	-	Macma4_11_g09220	7195679	7198182	5' UTR	390	MYB117	XP_009383150.1 PREDICTED: myb-like protein AA [Musa acuminata subsp. malaccensis] [Musa acuminata]
chr11-7527115-7527470	chr11	7527115	7527470	-	Macma4_11_g09570	7521699	7527314	5' UTR	22	MAP70.2	XP_009382991.1 PREDICTED: microtubule-associated protein 70-1 [Musa acuminata subsp. malaccensis] [Musa acuminata]
chr11-7634130-7634920	chr11	7634130	7634920	-	Macma4_11_g09720	7633672	7634969	5' UTR	444	--	CAG1864007.1 unnamed protein product [Musa acuminata subsp. malaccensis] [Musa acuminata]
chr11-9348456-9349247	chr11	9348456	9349247	+	Macma4_11_g10220	9348810	9364695	5' UTR	41	TIC40	XP_009383448.1 PREDICTED: protein TIC 40, chloroplastic [Musa acuminata subsp. malaccensis] [Musa acuminata]
chr11-9479336-9479748	chr11	9479336	9479748	+	Macma4_11_g10350	9479497	9481419	5' UTR	45	--	CAG1864070.1 unnamed protein product [Musa acuminata subsp. malaccensis] [Musa acuminata]
chr11-10081685-10082009	chr11	10081685	10082009	+	Macma4_11_g10750	10081846	10083170	5' UTR	1	PUB23	XP_009383562.1 PREDICTED: E3 ubiquitin-protein ligase PUB23-like [Musa acuminata subsp. malaccensis] [Musa acuminata]
chr11-10147574-10148608	chr11	10147574	10148608	-	Macma4_11_g10830	10144124	10148110	5' UTR	19	SAPK7	XP_009383517.1 PREDICTED: serine/threonine-protein kinase SAPK7 isoform X1 [Musa acuminata subsp. malaccensis] [Musa acuminata]
chr11-21392893-21393419	chr11	21392893	21393419	-	Macma4_11_g12300	21379827	21393190	5' UTR	34	PME31	XP_009383595.1 PREDICTED: pectinesterase 31 [Musa acuminata subsp. malaccensis] [Musa acuminata]
chr11-23302325-23302695	chr11	23302325	23302695	-	Macma4_11_g12910	23300959	23303021	5' UTR	511	PILS2	XP_009383612.1 PREDICTED: protein PIN-LIKES 2-like [Musa acuminata subsp. malaccensis] [Musa acuminata]
chr11-23310738-23311230	chr11	23310738	23311230	-	Macma4_11_g12920	23308096	23311055	5' UTR	71	DTX16	XP_009383615.1 PREDICTED: protein DETOXIFICATION 16 [Musa acuminata subsp. malaccensis] [Musa acuminata]
chr11-24373218-24373467	chr11	24373218	24373467	-	Macma4_11_g13790	24365444	24373372	5' UTR	30	REL2	XP_009383699.1 PREDICTED: uncharacterized protein LOC103971407 [Musa acuminata subsp. malaccensis] [Musa acuminata]
chr11-24702782-24703068	chr11	24702782	24703068	+	Macma4_11_g13960	24702865	24706721	5' UTR	60	--	XP_009383682.1 PREDICTED: uncharacterized protein LOC103971395 [Musa acuminata subsp. malaccensis] [Musa acuminata]
chr11-24709495-24709865	chr11	24709495	24709865	-	Macma4_11_g13970	24706999	24709944	5' UTR	264	FDX3	XP_009383679.1 PREDICTED: ferredoxin-3, chloroplastic isoform X1 [Musa acuminata subsp. malaccensis] [Musa acuminata]
chr11-25901537-25901794	chr11	25901537	25901794	-	Macma4_11_g14700	25895512	25901678	5' UTR	13	PBG1	XP_009383817.1 PREDICTED: proteasome subunit beta type-4 [Musa acuminata subsp. malaccensis] [Musa acuminata]
chr11-26267050-26267392	chr11	26267050	26267392	+	Macma4_11_g15000	26267141	26275760	5' UTR	80	GAUT7	XP_009383855.1 PREDICTED: probable galacturonosyltransferase 7 [Musa acuminata subsp. malaccensis] [Musa acuminata]
chr11-26565167-26566001	chr11	26565167	26566001	-	Macma4_11_g15270	26551968	26565897	5' UTR	313	SPT6	XP_009383878.1 PREDICTED: transcription elongation factor SPT6-like [Musa acuminata subsp. malaccensis] [Musa acuminata]
chr11-27259475-27259735	chr11	27259475	27259735	+	Macma4_11_g15910	27259319	27264370	5' UTR	286	DRB6	XP_009383958.1 PREDICTED: double-stranded RNA-binding protein 6-like isoform X1 [Musa acuminata subsp. malaccensis] [Musa acuminata]
chr11-27869127-27869474	chr11	27869127	27869474	-	Macma4_11_g16500	27858786	27869451	5' UTR	151	XPD	XP_009384033.1 PREDICTED: DNA repair helicase XPD [Musa acuminata subsp. malaccensis] [Musa acuminata]
chr11-28070701-28071358	chr11	28070701	28071358	-	Macma4_11_g16700	28055771	28071086	5' UTR	57	TDC2	CAG1864703.1 unnamed protein product [Musa acuminata subsp. malaccensis] [Musa acuminata]
chr11-28295283-28295693	chr11	28295283	28295693	+	Macma4_11_g17000	28295213	28299133	5' UTR	275	GL3	XP_009384094.1 PREDICTED: transcription factor EGL1-like [Musa acuminata subsp. malaccensis] [Musa acuminata]
chr11-28519696-28520547	chr11	28519696	28520547	+	Macma4_11_g17240	28520052	28524491	5' UTR	69	APRR2	XP_009384114.1 PREDICTED: two-component response regulator-like APRR2 [Musa acuminata subsp. malaccensis] [Musa acuminata]
chr11-28650331-28650615	chr11	28650331	28650615	-	Macma4_11_g17410	28645538	28651743	5' UTR	1270	RCD1	XP_009384133.1 PREDICTED: inactive poly [ADP-ribose] polymerase RCD1-like isoform X1 [Musa acuminata subsp. malaccensis] [Musa acuminata]
chr11-28716146-28716747	chr11	28716146	28716747	-	Macma4_11_g17520	28712586	28716493	5' UTR	47	GSVIVT00026920001	CAG1864780.1 unnamed protein product [Musa acuminata subsp. malaccensis] [Musa acuminata]
chr11-29617396-29617655	chr11	29617396	29617655	+	Macma4_11_g18700	29617007	29621838	5' UTR	518	FH1	XP_009384269.1 PREDICTED: formin-like protein 1 [Musa acuminata subsp. malaccensis] [Musa acuminata]
chr11-29703754-29704044	chr11	29703754	29704044	+	Macma4_11_g18850	29703872	29706367	5' UTR	27	CC-1	XP_009384285.1 PREDICTED: cytochrome c-like [Musa acuminata subsp. malaccensis] [Musa acuminata]
chr11-29846824-29847070	chr11	29846824	29847070	-	Macma4_11_g19000	29832562	29847049	5' UTR	102	At2g33490	XP_009384299.1 PREDICTED: uncharacterized protein At2g33490 [Musa acuminata subsp. malaccensis] [Musa acuminata]
chr11-30116893-30117421	chr11	30116893	30117421	-	Macma4_11_g19350	30114713	30117396	5' UTR	239	PAT04	XP_009384346.1 PREDICTED: probable protein S-acyltransferase 4 [Musa acuminata subsp. malaccensis] [Musa acuminata]
chr11-30140699-30141649	chr11	30140699	30141649	+	Macma4_11_g19400	30141120	30148363	5' UTR	54	NUDT16	XP_009384352.1 PREDICTED: nudix hydrolase 16, mitochondrial isoform X2 [Musa acuminata subsp. malaccensis] [Musa acuminata]
chr11-30225186-30225532	chr11	30225186	30225532	+	Macma4_11_g19480	30225323	30231153	5' UTR	36	L2HGDH	XP_009384358.1 PREDICTED: L-2-hydroxyglutarate dehydrogenase, mitochondrial isoform X1 [Musa acuminata subsp. malaccensis] [Musa acuminata]
chr11-30550712-30551201	chr11	30550712	30551201	-	Macma4_11_g19800	30538265	30551572	5' UTR	616	SNF4	XP_009384401.1 PREDICTED: sucrose nonfermenting 4-like protein isoform X1 [Musa acuminata subsp. malaccensis] [Musa acuminata]
chr11-30559072-30559778	chr11	30559072	30559778	+	Macma4_11_g19810	30559356	30560881	5' UTR	69	GST3	XP_009384404.1 PREDICTED: glutathione S-transferase 3-like [Musa acuminata subsp. malaccensis] [Musa acuminata]
chr11-30593963-30594223	chr11	30593963	30594223	+	Macma4_11_g19850	30594043	30594907	5' UTR	50	--	XP_009384407.1 PREDICTED: uncharacterized protein LOC103971963 [Musa acuminata subsp. malaccensis] [Musa acuminata]
chr11-30646496-30647116	chr11	30646496	30647116	+	Macma4_11_g19960	30646770	30651693	5' UTR	36	DI19-2	XP_009384415.1 PREDICTED: protein DEHYDRATION-INDUCED 19 homolog 2-like [Musa acuminata subsp. malaccensis] [Musa acuminata]
chr11-30665588-30666152	chr11	30665588	30666152	+	Macma4_11_g20000	30665809	30666694	5' UTR	61	RPL29A	CAG1865024.1 unnamed protein product [Musa acuminata subsp. malaccensis] [Musa acuminata]
chr11-31076944-31077276	chr11	31076944	31077276	-	Macma4_11_g20560	31072011	31077169	5' UTR	59	AHL5	XP_009384498.1 PREDICTED: AT-hook motif nuclear-localized protein 9 [Musa acuminata subsp. malaccensis] [Musa acuminata]
chr11-31298457-31299153	chr11	31298457	31299153	-	Macma4_11_g20970	31291028	31298879	5' UTR	74	At4g00755	CAG1865119.1 unnamed protein product [Musa acuminata subsp. malaccensis] [Musa acuminata]
chr11-31434645-31434929	chr11	31434645	31434929	-	Macma4_11_g21180	31429813	31434959	5' UTR	172	HOP	XP_009384546.1 PREDICTED: hsp70-Hsp90 organizing protein [Musa acuminata subsp. malaccensis] [Musa acuminata]
chr11-31588227-31588563	chr11	31588227	31588563	+	Macma4_11_g21440	31588221	31592576	5' UTR	174	GL1-10	XP_009384576.1 PREDICTED: methylsterol monooxygenase 1-1 [Musa acuminata subsp. malaccensis] [Musa acuminata]
chr11-32382307-32382994	chr11	32382307	32382994	-	Macma4_11_g22660	32365322	32383589	5' UTR	939	--	CAG1865281.1 unnamed protein product [Musa acuminata subsp. malaccensis] [Musa acuminata]
chr11-32426619-32426996	chr11	32426619	32426996	+	Macma4_11_g22700	32426717	32431267	5' UTR	90	CSLD2	XP_009384732.1 PREDICTED: cellulose synthase-like protein D2 [Musa acuminata subsp. malaccensis] [Musa acuminata]
chr11-32437201-32437472	chr11	32437201	32437472	-	Macma4_11_g22750	32433981	32437874	5' UTR	538	4CL2	XP_009384734.1 PREDICTED: probable 4-coumarate--CoA ligase 2 [Musa acuminata subsp. malaccensis] [Musa acuminata]
chr11-32495054-32495428	chr11	32495054	32495428	-	Macma4_11_g22810	32493162	32496111	5' UTR	870	Tmem45b	XP_009384740.1 PREDICTED: transmembrane protein 45A [Musa acuminata subsp. malaccensis] [Musa acuminata]
chr11-32506402-32506939	chr11	32506402	32506939	+	Macma4_11_g22830	32506267	32523026	5' UTR	403	EDR2	XP_009384747.1 PREDICTED: protein ENHANCED DISEASE RESISTANCE 2-like isoform X2 [Musa acuminata subsp. malaccensis] [Musa acuminata]
chr11-32523189-32523600	chr11	32523189	32523600	+	Macma4_11_g22840	32523367	32524339	5' UTR	27	--	XP_009384753.1 PREDICTED: uncharacterized protein LOC103972217 [Musa acuminata subsp. malaccensis] [Musa acuminata]
chr11-32709430-32709725	chr11	32709430	32709725	-	Macma4_11_g23170	32701938	32709816	5' UTR	239	ZFP1	XP_009384796.1 PREDICTED: uncharacterized protein LOC103972252 [Musa acuminata subsp. malaccensis] [Musa acuminata]
chr11-32735634-32736003	chr11	32735634	32736003	-	Macma4_11_g23210	32731040	32736842	5' UTR	1024	PCMP-E50	XP_018676348.1 PREDICTED: pentatricopeptide repeat-containing protein At2g37320 [Musa acuminata subsp. malaccensis] [Musa acuminata]
chr11-32944246-32944638	chr11	32944246	32944638	-	Macma4_11_g23510	32941662	32944723	5' UTR	281	Os01g0856500	XP_009384850.1 PREDICTED: auxin transporter-like protein 1 [Musa acuminata subsp. malaccensis] [Musa acuminata]
chr11-33140429-33140829	chr11	33140429	33140829	-	Macma4_11_g23860	33133821	33141003	5' UTR	374	--	XP_009384900.1 PREDICTED: uncharacterized protein LOC103972323 isoform X1 [Musa acuminata subsp. malaccensis] [Musa acuminata]
chr11-33164695-33165482	chr11	33164695	33165482	-	Macma4_11_g23890	33163454	33166406	5' UTR	1318	--	XP_009384905.1 PREDICTED: uncharacterized protein LOC103972326 [Musa acuminata subsp. malaccensis] [Musa acuminata]
chr11-33456610-33457465	chr11	33456610	33457465	+	Macma4_11_g24440	33456901	33465267	5' UTR	136	TGA21	XP_009384968.1 PREDICTED: transcription factor TGA2.2 isoform X1 [Musa acuminata subsp. malaccensis] [Musa acuminata]
chr11-33498296-33498562	chr11	33498296	33498562	+	Macma4_11_g24490	33498407	33501606	5' UTR	22	BZIP39	XP_009384980.1 PREDICTED: bZIP transcription factor 17-like [Musa acuminata subsp. malaccensis] [Musa acuminata]
chr11-33782664-33783004	chr11	33782664	33783004	+	Macma4_11_g24910	33782791	33790117	5' UTR	43	CPX	XP_009385034.1 PREDICTED: coproporphyrinogen-III oxidase 1, chloroplastic-like isoform X2 [Musa acuminata subsp. malaccensis] [Musa acuminata]
chr11-33791201-33791574	chr11	33791201	33791574	+	Macma4_11_g24920	33791263	33802201	5' UTR	124	CTR1	CAG1865508.1 unnamed protein product [Musa acuminata subsp. malaccensis] [Musa acuminata]
chr11-33978566-33978953	chr11	33978566	33978953	+	Macma4_11_g25230	33978612	33980171	5' UTR	147	--	XP_009385069.1 PREDICTED: zinc finger protein CONSTANS-like [Musa acuminata subsp. malaccensis] [Musa acuminata]
chr11-34510944-34511300	chr11	34510944	34511300	+	Macma4_11_g26030	34510867	34512001	5' UTR	255	IBH1	XP_009385142.1 PREDICTED: transcription factor IBH1-like [Musa acuminata subsp. malaccensis] [Musa acuminata]
chr11-34546379-34547071	chr11	34546379	34547071	+	Macma4_11_g26050	34546511	34548264	5' UTR	214	--	XP_009385146.1 PREDICTED: putative E3 ubiquitin-protein ligase XBAT35 [Musa acuminata subsp. malaccensis] [Musa acuminata]
chr10-338425-338853	chr10	338425	338853	-	Macma4_10_g00270	335680	339180	5' UTR	541	GAF1	XP_009385788.1 PREDICTED: protein indeterminate-domain 2-like [Musa acuminata subsp. malaccensis] [Musa acuminata]
chr10-351715-352085	chr10	351715	352085	-	Macma4_10_g00280	341354	352142	5' UTR	242	IGF2BP2	XP_009385821.1 PREDICTED: far upstream element-binding protein 2-like isoform X1 [Musa acuminata subsp. malaccensis] [Musa acuminata]
chr10-771468-771733	chr10	771468	771733	+	Macma4_10_g00640	771575	790959	5' UTR	25	CCZ1	XP_009385761.1 PREDICTED: vacuolar fusion protein CCZ1 homolog isoform X1 [Musa acuminata subsp. malaccensis] [Musa acuminata]
chr10-3021711-3021991	chr10	3021711	3021991	-	Macma4_10_g02100	3019692	3021858	5' UTR	7	RPL36C	XP_009419935.1 PREDICTED: 60S ribosomal protein L36-3-like [Musa acuminata subsp. malaccensis] [Musa acuminata]
chr10-3440487-3440779	chr10	3440487	3440779	+	Macma4_10_g02340	3440361	3442510	5' UTR	272	--	XP_009419669.1 PREDICTED: uncharacterized protein LOC103999603 [Musa acuminata subsp. malaccensis] [Musa acuminata]
chr10-4155071-4155410	chr10	4155071	4155410	+	Macma4_10_g02800	4155153	4156233	5' UTR	87	ECI1	XP_009419760.1 PREDICTED: enoyl-CoA delta isomerase 1, peroxisomal [Musa acuminata subsp. malaccensis] [Musa acuminata]
chr10-7360434-7360716	chr10	7360434	7360716	-	Macma4_10_g06150	7321796	7360611	5' UTR	36	PP2AA2	XP_009388386.1 PREDICTED: serine/threonine-protein phosphatase 2A 65 kDa regulatory subunit A beta isoform, partial [Musa acuminata subsp. malaccensis] [Musa acuminata]
chr10-9570425-9570761	chr10	9570425	9570761	+	Macma4_10_g06350	9569427	9603714	5' UTR	1166	VLN2	CAG1852366.1 unnamed protein product [Musa acuminata subsp. malaccensis] [Musa acuminata]
chr10-11512321-11512836	chr10	11512321	11512836	+	Macma4_10_g06530	11512461	11514466	5' UTR	117	CCOAOMT	XP_009386481.1 PREDICTED: caffeoyl-CoA O-methyltransferase [Musa acuminata subsp. malaccensis] [Musa acuminata]
chr10-12311204-12311911	chr10	12311204	12311911	-	Macma4_10_g06700	12307524	12316269	5' UTR	4712	--	THU54539.1 hypothetical protein C4D60_Mb10t26160 [Musa balbisiana]
chr10-13942016-13942336	chr10	13942016	13942336	-	Macma4_10_g06980	13941030	13942269	5' UTR	93	PR-1	XP_009386786.1 PREDICTED: pathogenesis-related protein 1C-like [Musa acuminata subsp. malaccensis] [Musa acuminata]
chr10-16069259-16069715	chr10	16069259	16069715	-	Macma4_10_g07290	16040312	16069579	5' UTR	92	CTR1	XP_009419962.1 PREDICTED: uncharacterized protein LOC103999820 [Musa acuminata subsp. malaccensis] [Musa acuminata]
chr10-18327346-18327939	chr10	18327346	18327939	-	Macma4_10_g07510	18323063	18327654	5' UTR	12	WIP3	XP_009420058.1 PREDICTED: WPP domain-interacting protein 1-like [Musa acuminata subsp. malaccensis] [Musa acuminata]
chr10-18933531-18933878	chr10	18933531	18933878	+	Macma4_10_g07610	18933196	18934925	5' UTR	508	--	XP_009420045.1 PREDICTED: uncharacterized protein LOC103999875 isoform X1 [Musa acuminata subsp. malaccensis] [Musa acuminata]
chr10-19271779-19272226	chr10	19271779	19272226	-	Macma4_10_g07700	19267981	19272100	5' UTR	98	efp	XP_009420110.1 PREDICTED: uncharacterized protein LOC103999933 [Musa acuminata subsp. malaccensis] [Musa acuminata]
chr10-19280503-19280845	chr10	19280503	19280845	-	Macma4_10_g07710	19272293	19280948	5' UTR	274	STY13	XP_009420112.1 PREDICTED: serine/threonine-protein kinase HT1-like [Musa acuminata subsp. malaccensis] [Musa acuminata]
chr10-20592519-20592837	chr10	20592519	20592837	+	Macma4_10_g08090	20592651	20594651	5' UTR	27	ERG1	XP_009420099.1 PREDICTED: elicitor-responsive protein 1-like isoform X1 [Musa acuminata subsp. malaccensis] [Musa acuminata]
chr10-22753567-22753886	chr10	22753567	22753886	-	Macma4_10_g09400	22751476	22753750	5' UTR	24	MST3	XP_009420207.1 PREDICTED: sugar carrier protein C-like [Musa acuminata subsp. malaccensis] [Musa acuminata]
chr10-22831095-22831710	chr10	22831095	22831710	-	Macma4_10_g09500	22829049	22831441	5' UTR	39	At1g67190	XP_009420200.1 PREDICTED: F-box/LRR-repeat protein At1g67190-like [Musa acuminata subsp. malaccensis] [Musa acuminata]
chr10-22987117-22987643	chr10	22987117	22987643	-	Macma4_10_g09660	22984232	22988016	5' UTR	636	ARF17	CAG1852689.1 unnamed protein product [Musa acuminata subsp. malaccensis] [Musa acuminata]
chr10-23699128-23699447	chr10	23699128	23699447	-	Macma4_10_g10330	23686146	23699297	5' UTR	10	JMJ705	XP_009420125.1 PREDICTED: lysine-specific demethylase REF6-like isoform X1 [Musa acuminata subsp. malaccensis] [Musa acuminata]
chr10-24483465-24483741	chr10	24483465	24483741	-	Macma4_10_g11290	24480519	24483785	5' UTR	182	KAO1	CAG1852846.1 unnamed protein product [Musa acuminata subsp. malaccensis] [Musa acuminata]
chr10-24569790-24570043	chr10	24569790	24570043	+	Macma4_10_g11360	24569662	24572368	5' UTR	254	ATL45	XP_009420439.1 PREDICTED: E3 ubiquitin-protein ligase RNF38-like [Musa acuminata subsp. malaccensis] [Musa acuminata]
chr10-24649041-24649465	chr10	24649041	24649465	+	Macma4_10_g11470	24649070	24658639	5' UTR	183	ATG9	XP_009420448.1 PREDICTED: autophagy-related protein 9 [Musa acuminata subsp. malaccensis] [Musa acuminata]
chr10-25490049-25490638	chr10	25490049	25490638	-	Macma4_10_g12370	25481692	25490379	5' UTR	36	--	XP_009420792.1 PREDICTED: uncharacterized protein LOC104000460 isoform X1 [Musa acuminata subsp. malaccensis] [Musa acuminata]
chr10-25521388-25521816	chr10	25521388	25521816	-	Macma4_10_g12410	25519325	25521723	5' UTR	121	CYP78A9	XP_009420787.1 PREDICTED: cytochrome P450 78A6-like [Musa acuminata subsp. malaccensis] [Musa acuminata]
chr10-25526307-25526575	chr10	25526307	25526575	+	Macma4_10_g12420	25526409	25529791	5' UTR	32	SPBC119.09c	XP_009420786.1 PREDICTED: ORM1-like protein 2 [Musa acuminata subsp. malaccensis] [Musa acuminata]
chr10-25631202-25631757	chr10	25631202	25631757	+	Macma4_10_g12550	25631393	25632823	5' UTR	86	MUR1	XP_009420764.1 PREDICTED: GDP-mannose 4,6 dehydratase 1-like [Musa acuminata subsp. malaccensis] [Musa acuminata]
chr10-25912128-25912529	chr10	25912128	25912529	-	Macma4_10_g12900	25898694	25912441	5' UTR	113	Cnot10	XP_009420725.1 PREDICTED: CCR4-NOT transcription complex subunit 10 isoform X1 [Musa acuminata subsp. malaccensis] [Musa acuminata]
chr10-26101886-26102291	chr10	26101886	26102291	+	Macma4_10_g13100	26102068	26105524	5' UTR	20	Os07g0607800	XP_009420701.1 PREDICTED: acidic leucine-rich nuclear phosphoprotein 32-related protein 2-like [Musa acuminata subsp. malaccensis] [Musa acuminata]
chr10-26136172-26136471	chr10	26136172	26136471	-	Macma4_10_g13160	26129693	26136657	5' UTR	336	dnaJ	XP_009420697.1 PREDICTED: uncharacterized protein LOC104000394 [Musa acuminata subsp. malaccensis] [Musa acuminata]
chr10-26249736-26250028	chr10	26249736	26250028	+	Macma4_10_g13340	26249660	26253090	5' UTR	222	RGG1	XP_009420674.1 PREDICTED: guanine nucleotide-binding protein subunit gamma 1 [Musa acuminata subsp. malaccensis] [Musa acuminata]
chr10-26787867-26788147	chr10	26787867	26788147	-	Macma4_10_g13930	26762910	26788406	5' UTR	399	NAP1	XP_009420633.1 PREDICTED: probable protein NAP1 isoform X1 [Musa acuminata subsp. malaccensis] [Musa acuminata]
chr10-26841840-26842291	chr10	26841840	26842291	-	Macma4_10_g14050	26837647	26842169	5' UTR	104	Os07g0507000	XP_009420615.1 PREDICTED: probable protein phosphatase 2C 62 [Musa acuminata subsp. malaccensis] [Musa acuminata]
chr10-26847489-26847764	chr10	26847489	26847764	-	Macma4_10_g14060	26846172	26847791	5' UTR	165	PBF	XP_009420614.1 PREDICTED: dof zinc finger protein DOF1.4-like [Musa acuminata subsp. malaccensis] [Musa acuminata]
chr10-26928967-26929303	chr10	26928967	26929303	+	Macma4_10_g14240	26929038	26944532	5' UTR	97	SPAC24H6.01c	XP_009420598.1 PREDICTED: putative membrane-bound O-acyltransferase C24H6.01c isoform X1 [Musa acuminata subsp. malaccensis] [Musa acuminata]
chr10-27365135-27365370	chr10	27365135	27365370	-	Macma4_10_g14940	27360994	27365310	5' UTR	58	PUR2	XP_009421166.1 PREDICTED: phosphoribosylamine--glycine ligase-like isoform X1 [Musa acuminata subsp. malaccensis] [Musa acuminata]
chr10-27618261-27618565	chr10	27618261	27618565	-	Macma4_10_g15260	27614377	27618421	5' UTR	8	AXS2	XP_009421119.1 PREDICTED: UDP-D-apiose/UDP-D-xylose synthase 2 [Musa acuminata subsp. malaccensis] [Musa acuminata]
chr10-27734638-27735391	chr10	27734638	27735391	-	Macma4_10_g15480	27729544	27735048	5' UTR	34	--	XP_009421094.1 PREDICTED: protein SYM1 [Musa acuminata subsp. malaccensis] [Musa acuminata]
chr10-27769677-27770162	chr10	27769677	27770162	-	Macma4_10_g15550	27767942	27770112	5' UTR	193	--	XP_009421089.1 PREDICTED: uncharacterized protein LOC104000704 [Musa acuminata subsp. malaccensis] [Musa acuminata]
chr10-27775383-27775722	chr10	27775383	27775722	-	Macma4_10_g15560	27772820	27775643	5' UTR	91	ZFP7	CAG1853250.1 unnamed protein product [Musa acuminata subsp. malaccensis] [Musa acuminata]
chr10-27863127-27863893	chr10	27863127	27863893	+	Macma4_10_g15660	27863258	27872245	5' UTR	252	--	CAG1853263.1 unnamed protein product [Musa acuminata subsp. malaccensis] [Musa acuminata]
chr10-27947917-27948226	chr10	27947917	27948226	+	Macma4_10_g15800	27947933	27957207	5' UTR	138	ACR4	CAG1853277.1 unnamed protein product [Musa acuminata subsp. malaccensis] [Musa acuminata]
chr10-28021944-28022813	chr10	28021944	28022813	+	Macma4_10_g15960	28022279	28029056	5' UTR	99	Os11g0516000	THU53749.1 hypothetical protein C4D60_Mb10t17720 [Musa balbisiana]
chr10-28045997-28046710	chr10	28045997	28046710	+	Macma4_10_g15980	28046329	28048108	5' UTR	24	TS2	XP_009421034.1 PREDICTED: zerumbone synthase-like isoform X1 [Musa acuminata subsp. malaccensis] [Musa acuminata]
chr10-28096897-28097226	chr10	28096897	28097226	+	Macma4_10_g16070	28096382	28106249	5' UTR	679	ML4	XP_009421027.1 PREDICTED: protein MEI2-like 4 isoform X2 [Musa acuminata subsp. malaccensis] [Musa acuminata]
chr10-28508696-28509154	chr10	28508696	28509154	-	Macma4_10_g16650	28507031	28511233	5' UTR	2308	SQD1	XP_009420960.1 PREDICTED: UDP-sulfoquinovose synthase, chloroplastic [Musa acuminata subsp. malaccensis] [Musa acuminata]
chr10-28789404-28789910	chr10	28789404	28789910	+	Macma4_10_g17060	28789544	28792240	5' UTR	113	--	THU53650.1 hypothetical protein C4D60_Mb10t16680 [Musa balbisiana]
chr10-28914798-28915152	chr10	28914798	28915152	+	Macma4_10_g17260	28911816	28918302	5' UTR	3159	RS2Z33	XP_009421363.1 PREDICTED: serine/arginine-rich splicing factor RS2Z32-like isoform X3 [Musa acuminata subsp. malaccensis] [Musa acuminata]
chr10-29120302-29120575	chr10	29120302	29120575	+	Macma4_10_g17600	29120418	29125818	5' UTR	20	CGR2	XP_009421328.1 PREDICTED: uncharacterized protein At3g49720 [Musa acuminata subsp. malaccensis] [Musa acuminata]
chr10-29236092-29236893	chr10	29236092	29236893	-	Macma4_10_g17800	29232340	29236588	5' UTR	96	--	XP_009421302.1 PREDICTED: uncharacterized protein LOC104000881 isoform X1 [Musa acuminata subsp. malaccensis] [Musa acuminata]
chr10-29267342-29267895	chr10	29267342	29267895	+	Macma4_10_g17870	29266834	29277951	5' UTR	784	PAPS4	XP_009421292.1 PREDICTED: nuclear poly(A) polymerase 4-like isoform X1 [Musa acuminata subsp. malaccensis] [Musa acuminata]
chr10-29510137-29510476	chr10	29510137	29510476	+	Macma4_10_g18210	29510185	29511465	5' UTR	121	--	XP_009421259.1 PREDICTED: uncharacterized protein LOC104000846 [Musa acuminata subsp. malaccensis] [Musa acuminata]
chr10-29598100-29598631	chr10	29598100	29598631	+	Macma4_10_g18370	29598276	29600088	5' UTR	89	AS	XP_009421247.1 PREDICTED: hydroquinone glucosyltransferase [Musa acuminata subsp. malaccensis] [Musa acuminata]
chr10-29709426-29710235	chr10	29709426	29710235	-	Macma4_10_g18530	29704794	29710027	5' UTR	197	At5g41620	XP_009421232.1 PREDICTED: uncharacterized protein At5g41620-like isoform X1 [Musa acuminata subsp. malaccensis] [Musa acuminata]
chr10-29948429-29948825	chr10	29948429	29948825	+	Macma4_10_g18940	29948176	29956523	5' UTR	451	At2g20050/At2g20040	XP_009421458.1 PREDICTED: protein phosphatase 2C and cyclic nucleotide-binding/kinase domain-containing protein isoform X2 [Musa acuminata subsp. malaccensis] [Musa acuminata]
chr10-30192450-30193760	chr10	30192450	30193760	+	Macma4_10_g19270	30193094	30200908	5' UTR	11	Os05g0567100	XP_009421489.1 PREDICTED: aspartic proteinase oryzasin-1 [Musa acuminata subsp. malaccensis] [Musa acuminata]
chr10-30250966-30252033	chr10	30250966	30252033	+	Macma4_10_g19360	30251431	30253349	5' UTR	68	--	XP_009421497.1 PREDICTED: uncharacterized protein LOC104001043 [Musa acuminata subsp. malaccensis] [Musa acuminata]
chr10-30476281-30476575	chr10	30476281	30476575	+	Macma4_10_g19710	30474762	30482953	5' UTR	1666	OTU6	XP_009379818.1 PREDICTED: OTU domain-containing protein 5 [Musa acuminata subsp. malaccensis] [Musa acuminata]
chr10-30562744-30563119	chr10	30562744	30563119	+	Macma4_10_g19840	30562894	30578439	5' UTR	37	AMT3-3	THU53412.1 hypothetical protein C4D60_Mb10t14130 [Musa balbisiana]
chr10-30718369-30718746	chr10	30718369	30718746	-	Macma4_10_g20090	30711555	30719226	5' UTR	669	ARF7	XP_009379878.1 PREDICTED: auxin response factor 7 [Musa acuminata subsp. malaccensis] [Musa acuminata]
chr10-30780077-30780339	chr10	30780077	30780339	-	Macma4_10_g20190	30769732	30783932	5' UTR	3724	STI	CAG1853699.1 unnamed protein product [Musa acuminata subsp. malaccensis] [Musa acuminata]
chr10-30993763-30994138	chr10	30993763	30994138	-	Macma4_10_g20510	30989573	30994032	5' UTR	82	sec61a	XP_009379941.1 PREDICTED: protein transport protein Sec61 subunit alpha [Musa acuminata subsp. malaccensis] [Musa acuminata]
chr10-31245793-31246094	chr10	31245793	31246094	-	Macma4_10_g20920	31244118	31246949	5' UTR	1006	HHT1	CAG1853771.1 unnamed protein product [Musa acuminata subsp. malaccensis] [Musa acuminata]
chr10-31436940-31437471	chr10	31436940	31437471	-	Macma4_10_g21230	31419713	31437234	5' UTR	29	ALY3	CAG1853796.1 unnamed protein product [Musa acuminata subsp. malaccensis] [Musa acuminata]
chr10-31558396-31559322	chr10	31558396	31559322	-	Macma4_10_g21440	31556781	31558955	5' UTR	96	FDH	XP_009380021.1 PREDICTED: 3-ketoacyl-CoA synthase 10-like [Musa acuminata subsp. malaccensis] [Musa acuminata]
chr10-31574681-31574987	chr10	31574681	31574987	-	Macma4_10_g21490	31565574	31574835	5' UTR	1	UBP1	XP_009380025.1 PREDICTED: oligouridylate-binding protein 1 isoform X1 [Musa acuminata subsp. malaccensis] [Musa acuminata]
chr10-31925183-31926368	chr10	31925183	31926368	-	Macma4_10_g22120	31918610	31926003	5' UTR	228	gmppab	CAG1853884.1 unnamed protein product [Musa acuminata subsp. malaccensis] [Musa acuminata]
chr10-32016979-32017408	chr10	32016979	32017408	-	Macma4_10_g22340	32013396	32017290	5' UTR	97	SCRM	XP_009380116.1 PREDICTED: transcription factor ICE1-like [Musa acuminata subsp. malaccensis] [Musa acuminata]
chr10-32144139-32144505	chr10	32144139	32144505	+	Macma4_10_g22550	32144208	32146330	5' UTR	114	--	XP_009381724.1 PREDICTED: protein BIG GRAIN 1-like E [Musa acuminata subsp. malaccensis] [Musa acuminata]
chr10-32167528-32167883	chr10	32167528	32167883	-	Macma4_10_g22580	32164363	32168318	5' UTR	613	GH3.17	XP_009380137.1 PREDICTED: indole-3-acetic acid-amido synthetase GH3.17 [Musa acuminata subsp. malaccensis] [Musa acuminata]
chr10-32302378-32302697	chr10	32302378	32302697	+	Macma4_10_g22800	32302473	32303209	5' UTR	64	ILI6	XP_009380170.1 PREDICTED: transcription factor ILI7-like [Musa acuminata subsp. malaccensis] [Musa acuminata]
chr10-32529786-32530326	chr10	32529786	32530326	-	Macma4_10_g23190	32526775	32530093	5' UTR	37	rps6	XP_009380211.1 PREDICTED: 40S ribosomal protein S6 [Musa acuminata subsp. malaccensis] [Musa acuminata]
chr10-32983128-32983483	chr10	32983128	32983483	-	Macma4_10_g23940	32981736	32983564	5' UTR	259	--	XP_018674719.1 PREDICTED: uncharacterized protein LOC103969823 [Musa acuminata subsp. malaccensis] [Musa acuminata]
chr10-33106729-33107186	chr10	33106729	33107186	-	Macma4_10_g24190	33098629	33107153	5' UTR	196	PSS1	XP_018674992.1 PREDICTED: CDP-diacylglycerol--serine O-phosphatidyltransferase 1-like [Musa acuminata subsp. malaccensis] [Musa acuminata]
chr10-33401346-33401687	chr10	33401346	33401687	-	Macma4_10_g24650	33400922	33405502	5' UTR	3986	--	CAG1854131.1 unnamed protein product [Musa acuminata subsp. malaccensis] [Musa acuminata]
chr10-33553584-33553906	chr10	33553584	33553906	+	Macma4_10_g24820	33553611	33581855	5' UTR	134	CIPK24	CAG1854147.1 unnamed protein product [Musa acuminata subsp. malaccensis] [Musa acuminata]
chr10-33600521-33601016	chr10	33600521	33601016	+	Macma4_10_g24860	33600624	33606727	5' UTR	144	--	THU52978.1 hypothetical protein C4D60_Mb10t09610 [Musa balbisiana]
chr10-33829902-33830226	chr10	33829902	33830226	+	Macma4_10_g25260	33829619	33830762	5' UTR	445	--	CAG1854189.1 unnamed protein product, partial [Musa acuminata subsp. malaccensis] [Musa acuminata]
chr10-34004759-34005050	chr10	34004759	34005050	+	Macma4_10_g25570	34004870	34009993	5' UTR	34	GW2	XP_009380493.1 PREDICTED: uncharacterized protein LOC103968875 [Musa acuminata subsp. malaccensis] [Musa acuminata]
chr10-34312701-34313052	chr10	34312701	34313052	-	Macma4_10_g26130	34303559	34312990	5' UTR	114	CERBERUS	XP_009380565.1 PREDICTED: putative E3 ubiquitin-protein ligase LIN [Musa acuminata subsp. malaccensis] [Musa acuminata]
chr10-34710845-34711226	chr10	34710845	34711226	+	Macma4_10_g26830	34710902	34714935	5' UTR	133	--	RZR91507.1 hypothetical protein BHM03_00019631 [Ensete ventricosum]
chr10-34779300-34779647	chr10	34779300	34779647	-	Macma4_10_g26960	34775146	34779615	5' UTR	142	LPPG	XP_009380682.1 PREDICTED: lipid phosphate phosphatase gamma, chloroplastic isoform X1 [Musa acuminata subsp. malaccensis] [Musa acuminata]
chr10-34880720-34881196	chr10	34880720	34881196	+	Macma4_10_g27090	34880813	34902141	5' UTR	145	LKR/SDH	THU52777.1 hypothetical protein C4D60_Mb10t07510 [Musa balbisiana]
chr10-35023058-35023814	chr10	35023058	35023814	+	Macma4_10_g27290	35023353	35030364	5' UTR	83	Os11g0174000	XP_009380732.1 PREDICTED: coatomer subunit beta-1-like [Musa acuminata subsp. malaccensis] [Musa acuminata]
chr10-35186184-35186453	chr10	35186184	35186453	+	Macma4_10_g27670	35186292	35190937	5' UTR	26	VP22-1	XP_009380770.1 PREDICTED: vacuolar protein sorting-associated protein 22 homolog 1 isoform X2 [Musa acuminata subsp. malaccensis] [Musa acuminata]
chr10-35386673-35387358	chr10	35386673	35387358	+	Macma4_10_g27890	35386580	35388653	5' UTR	435	CIPK16	XP_009380791.1 PREDICTED: CBL-interacting serine/threonine-protein kinase 5-like [Musa acuminata subsp. malaccensis] [Musa acuminata]
chr10-35473662-35474102	chr10	35473662	35474102	-	Macma4_10_g28000	35473124	35474108	5' UTR	226	SIRP1	CAG1854458.1 unnamed protein product [Musa acuminata subsp. malaccensis] [Musa acuminata]
chr10-35804316-35804550	chr10	35804316	35804550	-	Macma4_10_g28260	35792779	35806015	5' UTR	1582	QUA2	XP_009380861.1 PREDICTED: probable pectin methyltransferase QUA2 [Musa acuminata subsp. malaccensis] [Musa acuminata]
chr10-36250594-36250904	chr10	36250594	36250904	+	Macma4_10_g29020	36250698	36257800	5' UTR	51	PPC16	XP_009380945.1 PREDICTED: phosphoenolpyruvate carboxylase 2 [Musa acuminata subsp. malaccensis] [Musa acuminata]
chr10-36391774-36392411	chr10	36391774	36392411	-	Macma4_10_g29290	36386989	36392235	5' UTR	143	--	XP_009380975.1 PREDICTED: uncharacterized protein LOC103969226 [Musa acuminata subsp. malaccensis] [Musa acuminata]
chr10-36410725-36410983	chr10	36410725	36410983	+	Macma4_10_g29330	36410567	36413687	5' UTR	287	FBX13	XP_009380985.1 PREDICTED: F-box only protein 13-like [Musa acuminata subsp. malaccensis] [Musa acuminata]
chr10-36544561-36544925	chr10	36544561	36544925	-	Macma4_10_g29580	36538184	36545728	5' UTR	985	HK4	XP_018675531.1 PREDICTED: probable histidine kinase 4 isoform X2 [Musa acuminata subsp. malaccensis] [Musa acuminata]
chr10-36545567-36545828	chr10	36545567	36545828	-	Macma4_10_g29580	36538184	36545728	5' UTR	31	HK4	XP_018675531.1 PREDICTED: probable histidine kinase 4 isoform X2 [Musa acuminata subsp. malaccensis] [Musa acuminata]
chr10-36553171-36553506	chr10	36553171	36553506	-	Macma4_10_g29590	36550971	36553658	5' UTR	320	RKL1	XP_009381014.1 PREDICTED: probable inactive receptor kinase RLK902 [Musa acuminata subsp. malaccensis] [Musa acuminata]
chr10-36715202-36715566	chr10	36715202	36715566	-	Macma4_10_g29850	36712752	36715637	5' UTR	253	At4g10955	XP_009381043.1 PREDICTED: GDSL esterase/lipase At4g10955 [Musa acuminata subsp. malaccensis] [Musa acuminata]
chr10-36748170-36749111	chr10	36748170	36749111	+	Macma4_10_g29930	36748567	36751545	5' UTR	73	At2g40290	CAG1854645.1 unnamed protein product [Musa acuminata subsp. malaccensis] [Musa acuminata]
chr10-36859669-36860001	chr10	36859669	36860001	-	Macma4_10_g30140	36856682	36860056	5' UTR	221	BPM3	CAG1854665.1 unnamed protein product [Musa acuminata subsp. malaccensis] [Musa acuminata]
chr10-36906222-36906945	chr10	36906222	36906945	-	Macma4_10_g30230	36905030	36906592	5' UTR	9	EXPA7	XP_009381075.1 PREDICTED: expansin-A7-like [Musa acuminata subsp. malaccensis] [Musa acuminata]
chr10-36997776-36998600	chr10	36997776	36998600	+	Macma4_10_g30480	36997903	37003969	5' UTR	285	ENT1	XP_009381099.1 PREDICTED: equilibrative nucleotide transporter 1-like [Musa acuminata subsp. malaccensis] [Musa acuminata]
chr10-37496366-37496671	chr10	37496366	37496671	-	Macma4_10_g31190	37478434	37496643	5' UTR	125	At2g19210	XP_009381858.1 PREDICTED: probable LRR receptor-like serine/threonine-protein kinase At1g05700 [Musa acuminata subsp. malaccensis] [Musa acuminata]
chr10-37510783-37512045	chr10	37510783	37512045	+	Macma4_10_g31210	37511408	37513061	5' UTR	6	APS1	XP_009381186.1 PREDICTED: acid phosphatase 1-like [Musa acuminata subsp. malaccensis] [Musa acuminata]
chr10-37552239-37552544	chr10	37552239	37552544	+	Macma4_10_g31310	37552310	37553174	5' UTR	81	--	CAG1854784.1 unnamed protein product [Musa acuminata subsp. malaccensis] [Musa acuminata]
chr10-37693121-37693971	chr10	37693121	37693971	-	Macma4_10_g31550	37689697	37693627	5' UTR	81	COAC2	XP_009381217.1 PREDICTED: mitochondrial substrate carrier family protein P [Musa acuminata subsp. malaccensis] [Musa acuminata]
chr10-37946063-37946741	chr10	37946063	37946741	+	Macma4_10_g31940	37946283	37948153	5' UTR	119	LRX4	XP_009381253.1 PREDICTED: leucine-rich repeat extensin-like protein 3 [Musa acuminata subsp. malaccensis] [Musa acuminata]
chr10-38267468-38267990	chr10	38267468	38267990	-	Macma4_10_g32390	38265296	38267738	5' UTR	9	TYDC2	XP_009381294.1 PREDICTED: tyrosine/DOPA decarboxylase 2-like [Musa acuminata subsp. malaccensis] [Musa acuminata]
chr10-38679702-38680076	chr10	38679702	38680076	+	Macma4_10_g32980	38679651	38683394	5' UTR	238	TRAPPC2	XP_009381366.1 PREDICTED: trafficking protein particle complex subunit 2 [Musa acuminata subsp. malaccensis] [Musa acuminata]
chr10-38840189-38840473	chr10	38840189	38840473	+	Macma4_10_g33220	38840182	38841386	5' UTR	149	WCRKC1	XP_009381395.1 PREDICTED: thioredoxin-like 3-1, chloroplastic isoform X3 [Musa acuminata subsp. malaccensis] [Musa acuminata]
chr10-38889104-38889366	chr10	38889104	38889366	+	Macma4_10_g33310	38889151	38890987	5' UTR	84	GATL9	XP_009381403.1 PREDICTED: probable galacturonosyltransferase-like 6 [Musa acuminata subsp. malaccensis] [Musa acuminata]
chr10-38947561-38947889	chr10	38947561	38947889	+	Macma4_10_g33420	38944514	38952398	5' UTR	3211	At1g74580	XP_018675575.1 PREDICTED: putative pentatricopeptide repeat-containing protein At1g74580 [Musa acuminata subsp. malaccensis] [Musa acuminata]
chr10-38999820-39000190	chr10	38999820	39000190	-	Macma4_10_g33500	38995498	39000481	5' UTR	476	PLT2	XP_018675045.1 PREDICTED: AP2-like ethylene-responsive transcription factor PLT1 isoform X3 [Musa acuminata subsp. malaccensis] [Musa acuminata]
chr10-39088502-39088888	chr10	39088502	39088888	-	Macma4_10_g33600	39077907	39088726	5' UTR	31	FAB1C	XP_009381447.1 PREDICTED: putative 1-phosphatidylinositol-3-phosphate 5-kinase FAB1C [Musa acuminata subsp. malaccensis] [Musa acuminata]
chr10-39112365-39112723	chr10	39112365	39112723	-	Macma4_10_g33640	39108957	39112644	5' UTR	100	--	XP_009381453.1 PREDICTED: uncharacterized protein LOC103969598 [Musa acuminata subsp. malaccensis] [Musa acuminata]
chr10-39180098-39180365	chr10	39180098	39180365	-	Macma4_10_g33740	39178127	39180455	5' UTR	224	HSFB1	XP_009381467.1 PREDICTED: heat stress transcription factor B-1-like [Musa acuminata subsp. malaccensis] [Musa acuminata]
chr10-39427198-39427516	chr10	39427198	39427516	-	Macma4_10_g34070	39414338	39427471	5' UTR	114	UBP3	XP_009381503.1 PREDICTED: ubiquitin carboxyl-terminal hydrolase 4 [Musa acuminata subsp. malaccensis] [Musa acuminata]
chr10-39934242-39934774	chr10	39934242	39934774	+	Macma4_10_g34860	39934478	39938759	5' UTR	30	GLCAT14A	XP_009381594.1 PREDICTED: beta-glucuronosyltransferase GlcAT14A-like [Musa acuminata subsp. malaccensis] [Musa acuminata]
chr10-39990529-39991079	chr10	39990529	39991079	+	Macma4_10_g34920	39990711	40011514	5' UTR	93	SEN1	XP_018674758.1 PREDICTED: uncharacterized protein LOC103969698 isoform X1 [Musa acuminata subsp. malaccensis] [Musa acuminata]
chr08-1028163-1028453	chr08	1028163	1028453	+	Macma4_08_g01110	1027438	1036462	5' UTR	870	GTE8	CAG1830240.1 unnamed protein product [Musa acuminata subsp. malaccensis] [Musa acuminata]
chr08-1187369-1187714	chr08	1187369	1187714	-	Macma4_08_g01260	1182980	1187784	5' UTR	243	RGLG2	XP_009412691.1 PREDICTED: E3 ubiquitin-protein ligase RGLG2-like [Musa acuminata subsp. malaccensis] [Musa acuminata]
chr08-1468694-1469334	chr08	1468694	1469334	-	Macma4_08_g01730	1454486	1469069	5' UTR	55	NAA25	XP_009412631.1 PREDICTED: phagocyte signaling-impaired protein [Musa acuminata subsp. malaccensis] [Musa acuminata]
chr08-1495491-1495863	chr08	1495491	1495863	+	Macma4_08_g01780	1495499	1498632	5' UTR	178	STY17	XP_009412625.1 PREDICTED: serine/threonine-protein kinase STY46 [Musa acuminata subsp. malaccensis] [Musa acuminata]
chr08-1666234-1666620	chr08	1666234	1666620	-	Macma4_08_g01990	1650514	1666484	5' UTR	57	--	XP_009412597.1 PREDICTED: uncharacterized protein LOC103994055 [Musa acuminata subsp. malaccensis] [Musa acuminata]
chr08-1707387-1707710	chr08	1707387	1707710	+	Macma4_08_g02080	1707278	1715644	5' UTR	270	SPBC1711.16	XP_009412585.1 PREDICTED: uncharacterized WD repeat-containing protein C17D11.16 [Musa acuminata subsp. malaccensis] [Musa acuminata]
chr08-1721574-1722035	chr08	1721574	1722035	+	Macma4_08_g02100	1721708	1723099	5' UTR	96	LECRK51	XP_009412582.1 PREDICTED: L-type lectin-domain containing receptor kinase VIII.1-like [Musa acuminata subsp. malaccensis] [Musa acuminata]
chr08-1901341-1901680	chr08	1901341	1901680	-	Macma4_08_g02370	1898299	1901779	5' UTR	269	SCL14	XP_009412557.1 PREDICTED: scarecrow-like protein 33 [Musa acuminata subsp. malaccensis] [Musa acuminata]
chr08-1953937-1954306	chr08	1953937	1954306	+	Macma4_08_g02470	1953722	1955374	5' UTR	399	MYBAS2	XP_009412539.1 PREDICTED: myb-related protein MYBAS1-like [Musa acuminata subsp. malaccensis] [Musa acuminata]
chr08-2023061-2023587	chr08	2023061	2023587	+	Macma4_08_g02660	2023049	2024931	5' UTR	275	--	CAG1830394.1 unnamed protein product [Musa acuminata subsp. malaccensis] [Musa acuminata]
chr08-2390821-2391086	chr08	2390821	2391086	+	Macma4_08_g03180	2390935	2396766	5' UTR	18	FAP1	XP_009412471.1 PREDICTED: fatty-acid-binding protein 1-like [Musa acuminata subsp. malaccensis] [Musa acuminata]
chr08-2510041-2510341	chr08	2510041	2510341	-	Macma4_08_g03400	2505461	2510237	5' UTR	46	Os07g0507000	XP_009412455.1 PREDICTED: probable protein phosphatase 2C 62 [Musa acuminata subsp. malaccensis] [Musa acuminata]
chr08-2625787-2626491	chr08	2625787	2626491	-	Macma4_08_g03580	2620203	2626180	5' UTR	41	THF1	XP_009412441.1 PREDICTED: protein THYLAKOID FORMATION1, chloroplastic [Musa acuminata subsp. malaccensis] [Musa acuminata]
chr08-2675448-2675703	chr08	2675448	2675703	-	Macma4_08_g03650	2655849	2675578	5' UTR	3	VIII-2	CAG1830490.1 unnamed protein product [Musa acuminata subsp. malaccensis] [Musa acuminata]
chr08-2973824-2974188	chr08	2973824	2974188	-	Macma4_08_g04190	2972123	2974033	5' UTR	27	DL	CAG1830546.1 unnamed protein product [Musa acuminata subsp. malaccensis] [Musa acuminata]
chr08-3074351-3075644	chr08	3074351	3075644	-	Macma4_08_g04320	3050737	3075021	5' UTR	24	SPI	XP_009412348.1 PREDICTED: protein SPIRRIG-like isoform X1 [Musa acuminata subsp. malaccensis] [Musa acuminata]
chr08-3189104-3189370	chr08	3189104	3189370	+	Macma4_08_g04500	3188270	3195489	5' UTR	967	ABCG22	XP_009412321.1 PREDICTED: ABC transporter G family member 22-like isoform X1 [Musa acuminata subsp. malaccensis] [Musa acuminata]
chr08-3209387-3209920	chr08	3209387	3209920	-	Macma4_08_g04530	3205129	3209656	5' UTR	3	WDL4	XP_009412316.1 PREDICTED: protein WVD2-like 4 [Musa acuminata subsp. malaccensis] [Musa acuminata]
chr08-3413989-3415072	chr08	3413989	3415072	-	Macma4_08_g04850	3412821	3414876	5' UTR	346	XTH7	XP_009412280.1 PREDICTED: probable xyloglucan endotransglucosylase/hydrolase protein 7 [Musa acuminata subsp. malaccensis] [Musa acuminata]
chr08-3431848-3432402	chr08	3431848	3432402	-	Macma4_08_g04900	3428908	3432138	5' UTR	13	BHLH25	THU68509.1 hypothetical protein C4D60_Mb08t04630 [Musa balbisiana]
chr08-4434415-4435180	chr08	4434415	4435180	-	Macma4_08_g06390	4428532	4434983	5' UTR	186	--	XP_009412088.1 PREDICTED: uncharacterized protein LOC103993662 [Musa acuminata subsp. malaccensis] [Musa acuminata]
chr08-4436973-4437215	chr08	4436973	4437215	+	Macma4_08_g06410	4437002	4447648	5' UTR	92	SNF4	XP_009412087.1 PREDICTED: sucrose nonfermenting 4-like protein [Musa acuminata subsp. malaccensis] [Musa acuminata]
chr08-4523229-4523584	chr08	4523229	4523584	+	Macma4_08_g06520	4521931	4525927	5' UTR	1475	At3g05170	XP_009412070.1 PREDICTED: phosphoglycerate mutase-like protein AT74 [Musa acuminata subsp. malaccensis] [Musa acuminata]
chr08-4811061-4811516	chr08	4811061	4811516	-	Macma4_08_g06890	4798085	4811329	5' UTR	41	trm4b	XP_009412024.1 PREDICTED: uncharacterized protein LOC103993618 isoform X1 [Musa acuminata subsp. malaccensis] [Musa acuminata]
chr08-4903197-4903799	chr08	4903197	4903799	-	Macma4_08_g07020	4900041	4903654	5' UTR	156	GOS2	THU68707.1 hypothetical protein C4D60_Mb08t06700 [Musa balbisiana]
chr08-4911893-4912759	chr08	4911893	4912759	+	Macma4_08_g07060	4912314	4913399	5' UTR	12	OsI_025469	XP_009412003.1 PREDICTED: probable histone H2A.2 [Musa acuminata subsp. malaccensis] [Musa acuminata]
chr08-5066953-5067374	chr08	5066953	5067374	+	Macma4_08_g07250	5067147	5073960	5' UTR	16	ENDO4	THU68723.1 hypothetical protein C4D60_Mb08t06860 [Musa balbisiana]
chr08-5240421-5240884	chr08	5240421	5240884	-	Macma4_08_g07510	5238282	5240680	5' UTR	28	UBICEP52-7	PRQ44005.1 putative ribosomal protein L40e [Rosa chinensis]
chr08-5255168-5255622	chr08	5255168	5255622	+	Macma4_08_g07560	5255323	5256081	5' UTR	72	--	-
chr08-5544934-5545277	chr08	5544934	5545277	+	Macma4_08_g07930	5544980	5550703	5' UTR	125	At5g64030	XP_009411900.1 PREDICTED: probable methyltransferase PMT26 [Musa acuminata subsp. malaccensis] [Musa acuminata]
chr08-5695932-5696270	chr08	5695932	5696270	-	Macma4_08_g08100	5695324	5696164	5' UTR	63	--	XP_009412886.1 PREDICTED: uncharacterized protein LOC103994282 [Musa acuminata subsp. malaccensis] [Musa acuminata]
chr08-6061219-6061565	chr08	6061219	6061565	-	Macma4_08_g08480	6058196	6061596	5' UTR	204	At4g12980	XP_009411844.1 PREDICTED: cytochrome b561 and DOMON domain-containing protein At4g12980-like [Musa acuminata subsp. malaccensis] [Musa acuminata]
chr08-6119496-6119924	chr08	6119496	6119924	+	Macma4_08_g08570	6118976	6125716	5' UTR	734	GTE10	XP_009411833.1 PREDICTED: transcription factor GTE10-like [Musa acuminata subsp. malaccensis] [Musa acuminata]
chr08-6304600-6304918	chr08	6304600	6304918	+	Macma4_08_g08780	6304686	6320184	5' UTR	73	CD4B	XP_009411804.1 PREDICTED: ATP-dependent Clp protease ATP-binding subunit ClpA homolog CD4B, chloroplastic-like isoform X2 [Musa acuminata subsp. malaccensis] [Musa acuminata]
chr08-6498420-6499469	chr08	6498420	6499469	+	Macma4_08_g08900	6498925	6501957	5' UTR	19	--	XP_009411796.1 PREDICTED: uncharacterized protein LOC103993446 [Musa acuminata subsp. malaccensis] [Musa acuminata]
chr08-6598861-6599630	chr08	6598861	6599630	-	Macma4_08_g09020	6590108	6599570	5' UTR	325	GAUT7	XP_009411780.1 PREDICTED: probable galacturonosyltransferase 7 isoform X1 [Musa acuminata subsp. malaccensis] [Musa acuminata]
chr08-7318206-7318533	chr08	7318206	7318533	+	Macma4_08_g09910	7318328	7320681	5' UTR	41	PRL1	CAG1831105.1 unnamed protein product [Musa acuminata subsp. malaccensis] [Musa acuminata]
chr08-7722824-7723122	chr08	7722824	7723122	-	Macma4_08_g10420	7722046	7723037	5' UTR	64	LBD23	CAG1831152.1 unnamed protein product [Musa acuminata subsp. malaccensis] [Musa acuminata]
chr08-7744641-7745117	chr08	7744641	7745117	+	Macma4_08_g10450	7744815	7748621	5' UTR	64	At3g48810	XP_009411615.1 PREDICTED: pentatricopeptide repeat-containing protein At3g48810 [Musa acuminata subsp. malaccensis] [Musa acuminata]
chr08-8149734-8150234	chr08	8149734	8150234	+	Macma4_08_g10910	8149968	8152090	5' UTR	16	NCS1	XP_009411552.1 PREDICTED: purine-uracil permease NCS1-like [Musa acuminata subsp. malaccensis] [Musa acuminata]
chr08-8241060-8241405	chr08	8241060	8241405	-	Macma4_08_g11020	8239353	8241350	5' UTR	118	--	XP_009411532.1 PREDICTED: uncharacterized protein LOC103993260 [Musa acuminata subsp. malaccensis] [Musa acuminata]
chr08-8354309-8355004	chr08	8354309	8355004	+	Macma4_08_g11130	8354411	8361891	5' UTR	245	PUB33	XP_009411514.1 PREDICTED: U-box domain-containing protein 33-like isoform X1 [Musa acuminata subsp. malaccensis] [Musa acuminata]
chr08-8618710-8619050	chr08	8618710	8619050	-	Macma4_08_g11470	8616272	8619044	5' UTR	164	DOF1	XP_018685232.1 PREDICTED: dof zinc finger protein DOF4.6 isoform X1 [Musa acuminata subsp. malaccensis] [Musa acuminata]
chr08-8646269-8646635	chr08	8646269	8646635	+	Macma4_08_g11510	8645985	8653629	5' UTR	467	OXA1L	XP_009411465.1 PREDICTED: mitochondrial inner membrane protein OXA1-like isoform X1 [Musa acuminata subsp. malaccensis] [Musa acuminata]
chr08-9141607-9141937	chr08	9141607	9141937	+	Macma4_08_g12010	9141481	9155996	5' UTR	291	DCL1	XP_009411415.1 PREDICTED: endoribonuclease Dicer homolog 1 isoform X1 [Musa acuminata subsp. malaccensis] [Musa acuminata]
chr08-10076229-10076566	chr08	10076229	10076566	-	Macma4_08_g12890	10074072	10076894	5' UTR	497	--	CAG1831393.1 unnamed protein product [Musa acuminata subsp. malaccensis] [Musa acuminata]
chr08-10325484-10325810	chr08	10325484	10325810	+	Macma4_08_g13140	10325432	10340920	5' UTR	215	CPL1	XP_009413133.1 PREDICTED: RNA polymerase II C-terminal domain phosphatase-like 1 [Musa acuminata subsp. malaccensis] [Musa acuminata]
chr08-11127646-11128447	chr08	11127646	11128447	+	Macma4_08_g14030	11127926	11132096	5' UTR	120	Dcaf8	XP_009413038.1 PREDICTED: DDB1- and CUL4-associated factor 8 isoform X2 [Musa acuminata subsp. malaccensis] [Musa acuminata]
chr08-12308386-12308759	chr08	12308386	12308759	+	Macma4_08_g14980	12308532	12311928	5' UTR	40	HEMA1	XP_009413710.1 PREDICTED: glutamyl-tRNA reductase 2 [Musa acuminata subsp. malaccensis] [Musa acuminata]
chr08-12847968-12848396	chr08	12847968	12848396	-	Macma4_08_g15310	12843390	12848283	5' UTR	101	--	XP_009413241.1 PREDICTED: uncharacterized protein LOC103994591 [Musa acuminata subsp. malaccensis] [Musa acuminata]
chr08-14204916-14205696	chr08	14204916	14205696	-	Macma4_08_g15840	14196001	14205369	5' UTR	63	DGD2	XP_009386473.1 PREDICTED: digalactosyldiacylglycerol synthase 2, chloroplastic isoform X1 [Musa acuminata subsp. malaccensis] [Musa acuminata]
chr08-14576710-14577393	chr08	14576710	14577393	+	Macma4_08_g15860	14576877	14601870	5' UTR	174	ATG1C	XP_009387539.1 PREDICTED: serine/threonine-protein kinase ATG1c isoform X1 [Musa acuminata subsp. malaccensis] [Musa acuminata]
chr08-15143040-15143286	chr08	15143040	15143286	+	Macma4_08_g15900	15143144	15145253	5' UTR	19	ycf2-A	YP_010219875.1 hypothetical chloroplast RF21 [Musa schizocarpa]
chr08-17535288-17535623	chr08	17535288	17535623	+	Macma4_08_g16250	17535371	17547820	5' UTR	84	--	XP_009413539.1 PREDICTED: uncharacterized protein LOC103994825 [Musa acuminata subsp. malaccensis] [Musa acuminata]
chr08-17731789-17732358	chr08	17731789	17732358	+	Macma4_08_g16300	17731933	17740346	5' UTR	140	Os01g0834700	CAG1831708.1 unnamed protein product [Musa acuminata subsp. malaccensis] [Musa acuminata]
chr08-20203549-20203862	chr08	20203549	20203862	+	Macma4_08_g16630	20203678	20206125	5' UTR	27	SD17	XP_009387786.1 PREDICTED: putative receptor-like protein kinase At4g00960 isoform X1 [Musa acuminata subsp. malaccensis] [Musa acuminata]
chr08-27057030-27057318	chr08	27057030	27057318	+	Macma4_08_g17070	27056960	27059867	5' UTR	214	ACR4	XP_009413600.1 PREDICTED: ACT domain-containing protein ACR4-like isoform X3 [Musa acuminata subsp. malaccensis] [Musa acuminata]
chr08-30156571-30157074	chr08	30156571	30157074	+	Macma4_08_g17460	30156810	30157997	5' UTR	12	EXL2	XP_009413186.1 PREDICTED: protein EXORDIUM-like 2 [Musa acuminata subsp. malaccensis] [Musa acuminata]
chr08-31266547-31266922	chr08	31266547	31266922	+	Macma4_08_g17680	31266721	31280852	5' UTR	13	COP1	XP_009385534.1 PREDICTED: E3 ubiquitin-protein ligase COP1-like isoform X1 [Musa acuminata subsp. malaccensis] [Musa acuminata]
chr08-31415146-31415403	chr08	31415146	31415403	+	Macma4_08_g17720	31415177	31421402	5' UTR	97	CUL3B	XP_018676712.1 PREDICTED: cullin-3A-like [Musa acuminata subsp. malaccensis] [Musa acuminata]
chr08-34627684-34628017	chr08	34627684	34628017	-	Macma4_08_g18250	34625247	34628315	5' UTR	465	HT1	XP_018685715.1 PREDICTED: serine/threonine-protein kinase HT1-like isoform X1 [Musa acuminata subsp. malaccensis] [Musa acuminata]
chr08-38814682-38815058	chr08	38814682	38815058	-	Macma4_08_g19650	38812185	38815087	5' UTR	217	BBX22	XP_009413421.1 PREDICTED: B-box zinc finger protein 22-like [Musa acuminata subsp. malaccensis] [Musa acuminata]
chr08-39031944-39032934	chr08	39031944	39032934	-	Macma4_08_g19880	39029824	39032505	5' UTR	66	FAP3	XP_009413396.1 PREDICTED: fatty-acid-binding protein 3, chloroplastic [Musa acuminata subsp. malaccensis] [Musa acuminata]
chr08-39311514-39311851	chr08	39311514	39311851	+	Macma4_08_g20180	39311399	39315746	5' UTR	283	GSO1	XP_009413356.1 PREDICTED: LRR receptor-like serine/threonine-protein kinase GSO1 [Musa acuminata subsp. malaccensis] [Musa acuminata]
chr08-39881818-39882132	chr08	39881818	39882132	-	Macma4_08_g20640	39873207	39882237	5' UTR	262	PTST2	XP_018685922.1 PREDICTED: uncharacterized protein LOC103994634 [Musa acuminata subsp. malaccensis] [Musa acuminata]
chr08-40526141-40526403	chr08	40526141	40526403	-	Macma4_08_g20910	40520230	40526980	5' UTR	708	WDL3	XP_009413924.1 PREDICTED: protein WVD2-like 3 isoform X1 [Musa acuminata subsp. malaccensis] [Musa acuminata]
chr08-40911496-40912084	chr08	40911496	40912084	-	Macma4_08_g21260	40905315	40911889	5' UTR	99	--	XP_009413876.1 PREDICTED: uncharacterized protein LOC103995093 isoform X1 [Musa acuminata subsp. malaccensis] [Musa acuminata]
chr08-40921655-40921949	chr08	40921655	40921949	+	Macma4_08_g21290	40921522	40923780	5' UTR	280	--	XP_009413875.1 PREDICTED: ankyrin repeat domain-containing protein 50-like [Musa acuminata subsp. malaccensis] [Musa acuminata]
chr08-41056598-41056989	chr08	41056598	41056989	+	Macma4_08_g21450	41056606	41061086	5' UTR	187	KUA1	XP_009413857.1 PREDICTED: transcription factor MYB1R1-like isoform X2 [Musa acuminata subsp. malaccensis] [Musa acuminata]
chr08-41091412-41091810	chr08	41091412	41091810	-	Macma4_08_g21510	41084392	41092648	5' UTR	1037	ATHB-15	XP_009413853.1 PREDICTED: homeobox-leucine zipper protein ATHB-15 [Musa acuminata subsp. malaccensis] [Musa acuminata]
chr08-41092110-41092550	chr08	41092110	41092550	-	Macma4_08_g21510	41084392	41092648	5' UTR	318	ATHB-15	XP_009413853.1 PREDICTED: homeobox-leucine zipper protein ATHB-15 [Musa acuminata subsp. malaccensis] [Musa acuminata]
chr08-41150906-41151311	chr08	41150906	41151311	-	Macma4_08_g21620	41145732	41151193	5' UTR	85	GW2	XP_009387881.1 PREDICTED: uncharacterized protein LOC103974731 isoform X1 [Musa acuminata subsp. malaccensis] [Musa acuminata]
chr08-41173240-41173672	chr08	41173240	41173672	+	Macma4_08_g21640	41172966	41175143	5' UTR	490	CYP710A11	XP_009413846.1 PREDICTED: cytochrome P450 710A1-like [Musa acuminata subsp. malaccensis] [Musa acuminata]
chr08-41353089-41353478	chr08	41353089	41353478	-	Macma4_08_g21900	41343169	41353414	5' UTR	131	VTE1	XP_009413813.1 PREDICTED: probable tocopherol cyclase, chloroplastic isoform X1 [Musa acuminata subsp. malaccensis] [Musa acuminata]
chr08-41427967-41428252	chr08	41427967	41428252	-	Macma4_08_g22050	41424439	41428140	5' UTR	31	NPC1	XP_009413800.1 PREDICTED: non-specific phospholipase C1-like [Musa acuminata subsp. malaccensis] [Musa acuminata]
chr08-41613343-41613749	chr08	41613343	41613749	+	Macma4_08_g22330	41613361	41618537	5' UTR	185	UXS5	XP_009414315.1 PREDICTED: UDP-glucuronic acid decarboxylase 6-like [Musa acuminata subsp. malaccensis] [Musa acuminata]
chr08-41882526-41882922	chr08	41882526	41882922	-	Macma4_08_g22670	41881005	41883351	5' UTR	627	--	XP_009414269.1 PREDICTED: uncharacterized protein LOC103995413 [Musa acuminata subsp. malaccensis] [Musa acuminata]
chr08-41933493-41933975	chr08	41933493	41933975	-	Macma4_08_g22760	41929645	41933784	5' UTR	50	ABC1K3	CAG1832371.1 unnamed protein product [Musa acuminata subsp. malaccensis] [Musa acuminata]
chr08-41987082-41987415	chr08	41987082	41987415	+	Macma4_08_g22840	41987023	41992517	5' UTR	225	--	XP_009414248.1 PREDICTED: uncharacterized protein LOC103995395 [Musa acuminata subsp. malaccensis] [Musa acuminata]
chr08-42666204-42666566	chr08	42666204	42666566	-	Macma4_08_g23740	42661978	42666639	5' UTR	254	DPD1	XP_009414143.1 PREDICTED: exonuclease DPD1, chloroplastic/mitochondrial-like isoform X1 [Musa acuminata subsp. malaccensis] [Musa acuminata]
chr08-43295769-43296185	chr08	43295769	43296185	+	Macma4_08_g24450	43295932	43301708	5' UTR	45	DDB_G0274487	XP_009414069.1 PREDICTED: CTL-like protein DDB_G0274487 [Musa acuminata subsp. malaccensis] [Musa acuminata]
chr08-43314117-43314549	chr08	43314117	43314549	+	Macma4_08_g24480	43313141	43315597	5' UTR	1192	At1g18250	XP_009414066.1 PREDICTED: thaumatin-like protein [Musa acuminata subsp. malaccensis] [Musa acuminata]
chr08-43467465-43467974	chr08	43467465	43467974	+	Macma4_08_g24700	43467149	43473497	5' UTR	570	--	XP_009414037.1 PREDICTED: uncharacterized protein LOC103995221 [Musa acuminata subsp. malaccensis] [Musa acuminata]
chr08-43520177-43521541	chr08	43520177	43521541	+	Macma4_08_g24750	43520722	43550787	5' UTR	137	KIN14L	XP_009414028.1 PREDICTED: kinesin-like protein KCA2 [Musa acuminata subsp. malaccensis] [Musa acuminata]
chr08-43577283-43577642	chr08	43577283	43577642	-	Macma4_08_g24820	43573646	43577699	5' UTR	237	ARP1	XP_009414023.1 PREDICTED: RNA-binding protein 38 [Musa acuminata subsp. malaccensis] [Musa acuminata]
chr08-43822644-43823198	chr08	43822644	43823198	+	Macma4_08_g25240	43822132	43828875	5' UTR	789	SPL3	XP_009413976.1 PREDICTED: squamosa promoter-binding-like protein 12 isoform X1 [Musa acuminata subsp. malaccensis] [Musa acuminata]
chr08-43890187-43891045	chr08	43890187	43891045	+	Macma4_08_g25320	43890392	43892402	5' UTR	224	GATA20	CAG1832621.1 unnamed protein product [Musa acuminata subsp. malaccensis] [Musa acuminata]
chr08-44827356-44827694	chr08	44827356	44827694	-	Macma4_08_g26630	44824404	44827862	5' UTR	337	GH3.5	XP_009415477.1 PREDICTED: jasmonic acid-amido synthetase JAR1 [Musa acuminata subsp. malaccensis] [Musa acuminata]
chr08-44893691-44894016	chr08	44893691	44894016	-	Macma4_08_g26750	44889513	44896241	5' UTR	2388	Fer	XP_018685820.1 PREDICTED: E3 ubiquitin-protein ligase KEG-like [Musa acuminata subsp. malaccensis] [Musa acuminata]
chr08-45011160-45011510	chr08	45011160	45011510	-	Macma4_08_g26920	45002102	45011476	5' UTR	141	PP2AA2	XP_009415447.1 PREDICTED: serine/threonine-protein phosphatase 2A 65 kDa regulatory subunit A beta isoform-like [Musa acuminata subsp. malaccensis] [Musa acuminata]
chr08-45467038-45467466	chr08	45467038	45467466	-	Macma4_08_g27470	45465268	45467788	5' UTR	536	HOX16	XP_009415373.1 PREDICTED: homeobox-leucine zipper protein HOX16 [Musa acuminata subsp. malaccensis] [Musa acuminata]
chr08-45646068-45646771	chr08	45646068	45646771	+	Macma4_08_g27790	45646091	45648571	5' UTR	328	PCO2	XP_009415343.1 PREDICTED: plant cysteine oxidase 2-like isoform X1 [Musa acuminata subsp. malaccensis] [Musa acuminata]
chr08-45697016-45697377	chr08	45697016	45697377	+	Macma4_08_g27850	45696820	45700504	5' UTR	376	IQM4	XP_009415335.1 PREDICTED: IQ domain-containing protein IQM1-like [Musa acuminata subsp. malaccensis] [Musa acuminata]
chr08-45910257-45911191	chr08	45910257	45911191	+	Macma4_08_g28230	45910621	45911854	5' UTR	103	--	CAG1832894.1 unnamed protein product [Musa acuminata subsp. malaccensis] [Musa acuminata]
chr08-45943767-45944029	chr08	45943767	45944029	-	Macma4_08_g28290	45941737	45944160	5' UTR	262	GLCAT14A	XP_009415301.1 PREDICTED: beta-glucuronosyltransferase GlcAT14B isoform X2 [Musa acuminata subsp. malaccensis] [Musa acuminata]
chr08-46150579-46151039	chr08	46150579	46151039	-	Macma4_08_g28580	46150364	46152483	5' UTR	1674	--	CAG1832928.1 unnamed protein product [Musa acuminata subsp. malaccensis] [Musa acuminata]
chr08-46220794-46221190	chr08	46220794	46221190	-	Macma4_08_g28690	46213999	46221102	5' UTR	110	--	THU70666.1 hypothetical protein C4D60_Mb08t27370 [Musa balbisiana]
chr08-46362555-46362878	chr08	46362555	46362878	+	Macma4_08_g28890	46362620	46368784	5' UTR	96	EMF1	XP_009415230.1 PREDICTED: uncharacterized protein LOC103996120 isoform X1 [Musa acuminata subsp. malaccensis] [Musa acuminata]
chr08-46419212-46419594	chr08	46419212	46419594	-	Macma4_08_g28980	46413905	46419563	5' UTR	160	BAM3	XP_009415215.1 PREDICTED: leucine-rich repeat receptor-like serine/threonine-protein kinase BAM3 isoform X1 [Musa acuminata subsp. malaccensis] [Musa acuminata]
chr08-46516948-46517390	chr08	46516948	46517390	-	Macma4_08_g29120	46515022	46517520	5' UTR	351	--	XP_009415192.1 PREDICTED: protein IQ-DOMAIN 14-like [Musa acuminata subsp. malaccensis] [Musa acuminata]
chr08-46563549-46564138	chr08	46563549	46564138	-	Macma4_08_g29200	46563093	46563846	5' UTR	3	--	XP_009415187.1 PREDICTED: non-classical arabinogalactan protein 30-like [Musa acuminata subsp. malaccensis] [Musa acuminata]
chr08-46589864-46590616	chr08	46589864	46590616	-	Macma4_08_g29280	46586750	46590448	5' UTR	208	BZR3	XP_009415180.1 PREDICTED: protein BZR1 homolog 3-like [Musa acuminata subsp. malaccensis] [Musa acuminata]
chr08-46985455-46985750	chr08	46985455	46985750	-	Macma4_08_g29860	46980032	46985603	5' UTR	1	At4g13800	XP_009415110.1 PREDICTED: probable magnesium transporter NIPA2 [Musa acuminata subsp. malaccensis] [Musa acuminata]
chr08-47110682-47110989	chr08	47110682	47110989	+	Macma4_08_g30060	47110757	47112968	5' UTR	78	--	XP_009415086.1 PREDICTED: beta-1,4-mannosyl-glycoprotein 4-beta-N-acetylglucosaminyltransferase isoform X1 [Musa acuminata subsp. malaccensis] [Musa acuminata]
chr08-47554487-47554796	chr08	47554487	47554796	+	Macma4_08_g30800	47554602	47559467	5' UTR	39	GTE1	XP_009414995.1 PREDICTED: transcription factor GTE1 [Musa acuminata subsp. malaccensis] [Musa acuminata]
chr08-47773385-47773744	chr08	47773385	47773744	-	Macma4_08_g31080	47763351	47773793	5' UTR	229	At4g21770	XP_009414950.1 PREDICTED: RNA pseudouridine synthase 6, chloroplastic [Musa acuminata subsp. malaccensis] [Musa acuminata]
chr08-48428227-48428751	chr08	48428227	48428751	-	Macma4_08_g32120	48421489	48428618	5' UTR	129	WAV2	XP_009414807.1 PREDICTED: protein bem46-like [Musa acuminata subsp. malaccensis] [Musa acuminata]
chr08-48498039-48498347	chr08	48498039	48498347	+	Macma4_08_g32180	48498177	48500430	5' UTR	16	PAP17	XP_009414794.1 PREDICTED: purple acid phosphatase 17-like [Musa acuminata subsp. malaccensis] [Musa acuminata]
chr08-49021003-49021314	chr08	49021003	49021314	+	Macma4_08_g32940	49020975	49030030	5' UTR	183	ATJ15	XP_009414722.1 PREDICTED: chaperone protein dnaJ 15 [Musa acuminata subsp. malaccensis] [Musa acuminata]
chr08-49113840-49114388	chr08	49113840	49114388	-	Macma4_08_g33080	49090066	49114376	5' UTR	262	MED25	XP_009414709.1 PREDICTED: mediator of RNA polymerase II transcription subunit 25 [Musa acuminata subsp. malaccensis] [Musa acuminata]
chr08-49166028-49166770	chr08	49166028	49166770	-	Macma4_08_g33150	49164004	49166424	5' UTR	25	SDI1	XP_009414700.1 PREDICTED: protein SULFUR DEFICIENCY-INDUCED 1-like [Musa acuminata subsp. malaccensis] [Musa acuminata]
chr08-49205837-49206312	chr08	49205837	49206312	+	Macma4_08_g33180	49205908	49220003	5' UTR	166	Os01g0172200	XP_009414695.1 PREDICTED: LOW QUALITY PROTEIN: ATP-dependent RNA helicase-like protein DB10 [Musa acuminata subsp. malaccensis] [Musa acuminata]
chr08-49307926-49308418	chr08	49307926	49308418	-	Macma4_08_g33280	49305513	49308325	5' UTR	153	SYNC2	XP_009414689.1 PREDICTED: asparagine--tRNA ligase, cytoplasmic 1-like [Musa acuminata subsp. malaccensis] [Musa acuminata]
chr08-49364049-49364388	chr08	49364049	49364388	-	Macma4_08_g33350	49360284	49364288	5' UTR	70	PUX1	XP_009414680.1 PREDICTED: plant UBX domain-containing protein 1 [Musa acuminata subsp. malaccensis] [Musa acuminata]
chr08-49598088-49598462	chr08	49598088	49598462	+	Macma4_08_g33650	49598236	49600107	5' UTR	39	PHYL1.1	XP_018686093.1 PREDICTED: phytolongin Phyl1.1-like [Musa acuminata subsp. malaccensis] [Musa acuminata]
chr08-49671417-49671970	chr08	49671417	49671970	-	Macma4_08_g33760	49669189	49671784	5' UTR	91	PETF	XP_009415621.1 PREDICTED: LOW QUALITY PROTEIN: ferredoxin-1, chloroplastic-like [Musa acuminata subsp. malaccensis] [Musa acuminata]
chr08-49681620-49681935	chr08	49681620	49681935	+	Macma4_08_g33770	49681601	49690209	5' UTR	176	FAB1D	XP_009414615.1 PREDICTED: 1-phosphatidylinositol-3-phosphate 5-kinase FAB1A-like isoform X1 [Musa acuminata subsp. malaccensis] [Musa acuminata]
chr08-49692825-49693201	chr08	49692825	49693201	+	Macma4_08_g33780	49692965	49693950	5' UTR	48	--	CAG1833435.1 unnamed protein product [Musa acuminata subsp. malaccensis] [Musa acuminata]
chr08-49696537-49697259	chr08	49696537	49697259	+	Macma4_08_g33810	49696874	49697660	5' UTR	24	--	CAG1833438.1 unnamed protein product [Musa acuminata subsp. malaccensis] [Musa acuminata]
chr08-49789292-49789625	chr08	49789292	49789625	+	Macma4_08_g33960	49789210	49793145	5' UTR	248	TBL7	XP_009414601.1 PREDICTED: protein trichome berefringence-like 7 isoform X1 [Musa acuminata subsp. malaccensis] [Musa acuminata]
chr08-50949946-50950297	chr08	50949946	50950297	-	Macma4_08_g35690	50946916	50950500	5' UTR	379	RLCK176	XP_009414410.1 PREDICTED: probable serine/threonine-protein kinase NAK [Musa acuminata subsp. malaccensis] [Musa acuminata]
chr09-153479-153899	chr09	153479	153899	+	Macma4_09_g00090	153657	156316	5' UTR	32	PRO3	XP_009415731.1 PREDICTED: profilin-3 [Musa acuminata subsp. malaccensis] [Musa acuminata]
chr09-242048-242328	chr09	242048	242328	+	Macma4_09_g00190	242186	244934	5' UTR	2	WSD1	XP_009415744.1 PREDICTED: O-acyltransferase WSD1-like isoform X2 [Musa acuminata subsp. malaccensis] [Musa acuminata]
chr09-814957-815433	chr09	814957	815433	+	Macma4_09_g01070	815011	829748	5' UTR	184	SCD2	XP_009415851.1 PREDICTED: coiled-coil domain-containing protein SCD2 isoform X1 [Musa acuminata subsp. malaccensis] [Musa acuminata]
chr09-896237-896567	chr09	896237	896567	+	Macma4_09_g01130	896324	898434	5' UTR	78	At5g13200	XP_009415867.1 PREDICTED: GEM-like protein 5 [Musa acuminata subsp. malaccensis] [Musa acuminata]
chr09-987168-987491	chr09	987168	987491	-	Macma4_09_g01270	978517	987374	5' UTR	45	YSL6	XP_009415879.1 PREDICTED: probable metal-nicotianamine transporter YSL6 isoform X1 [Musa acuminata subsp. malaccensis] [Musa acuminata]
chr09-1016219-1016456	chr09	1016219	1016456	+	Macma4_09_g01310	1016255	1019902	5' UTR	82	NTF2B	XP_009415885.1 PREDICTED: nuclear transport factor 2-like [Musa acuminata subsp. malaccensis] [Musa acuminata]
chr09-1125212-1125518	chr09	1125212	1125518	+	Macma4_09_g01490	1125355	1126830	5' UTR	10	At1g67340	XP_009415924.1 PREDICTED: F-box protein At1g67340-like [Musa acuminata subsp. malaccensis] [Musa acuminata]
chr09-1420355-1420643	chr09	1420355	1420643	-	Macma4_09_g01820	1415115	1420628	5' UTR	129	PPC6-1	XP_009415964.1 PREDICTED: probable protein phosphatase 2C 33 [Musa acuminata subsp. malaccensis] [Musa acuminata]
chr09-2210868-2211211	chr09	2210868	2211211	-	Macma4_09_g03110	2207601	2211692	5' UTR	653	--	XP_009416107.1 PREDICTED: glycine-rich protein A3-like [Musa acuminata subsp. malaccensis] [Musa acuminata]
chr09-2215611-2215844	chr09	2215611	2215844	-	Macma4_09_g03120	2213166	2215732	5' UTR	5	ITN1	THU46246.1 hypothetical protein C4D60_Mb09t02920 [Musa balbisiana]
chr09-2227071-2227367	chr09	2227071	2227367	-	Macma4_09_g03150	2225727	2227363	5' UTR	144	NAKR2	XP_009416114.1 PREDICTED: protein SODIUM POTASSIUM ROOT DEFECTIVE 2-like [Musa acuminata subsp. malaccensis] [Musa acuminata]
chr09-2790084-2790347	chr09	2790084	2790347	+	Macma4_09_g04210	2790172	2793561	5' UTR	43	ITN1	XP_009416262.1 PREDICTED: ankyrin repeat-containing protein ITN1-like isoform X1 [Musa acuminata subsp. malaccensis] [Musa acuminata]
chr09-2922967-2923683	chr09	2922967	2923683	-	Macma4_09_g04430	2918959	2923531	5' UTR	206	FAR1	XP_018674098.1 PREDICTED: protein FAR-RED IMPAIRED RESPONSE 1-like [Musa acuminata subsp. malaccensis] [Musa acuminata]
chr09-2938685-2939057	chr09	2938685	2939057	+	Macma4_09_g04490	2938404	2943612	5' UTR	467	AG118	XP_009416294.1 PREDICTED: acetylornithine aminotransferase, mitochondrial [Musa acuminata subsp. malaccensis] [Musa acuminata]
chr09-2982941-2983203	chr09	2982941	2983203	-	Macma4_09_g04560	2980175	2983398	5' UTR	326	splB	XP_009416302.1 PREDICTED: serine/threonine-protein kinase TNNI3K-like [Musa acuminata subsp. malaccensis] [Musa acuminata]
chr09-3011812-3012349	chr09	3011812	3012349	+	Macma4_09_g04600	3011832	3012766	5' UTR	248	--	CAG1834190.1 unnamed protein product [Musa acuminata subsp. malaccensis] [Musa acuminata]
chr09-3046304-3046643	chr09	3046304	3046643	+	Macma4_09_g04680	3046422	3047126	5' UTR	51	--	CAG1834200.1 unnamed protein product [Musa acuminata subsp. malaccensis] [Musa acuminata]
chr09-3182115-3183159	chr09	3182115	3183159	+	Macma4_09_g04900	3182396	3188910	5' UTR	241	APY1	XP_009416336.1 PREDICTED: probable apyrase 1 [Musa acuminata subsp. malaccensis] [Musa acuminata]
chr09-3399185-3399557	chr09	3399185	3399557	-	Macma4_09_g05230	3391529	3399760	5' UTR	389	CPRF1	XP_009416392.1 PREDICTED: G-box-binding factor 3-like [Musa acuminata subsp. malaccensis] [Musa acuminata]
chr09-3556748-3557031	chr09	3556748	3557031	-	Macma4_09_g05500	3551555	3556955	5' UTR	66	RAB11D	XP_009416425.1 PREDICTED: ras-related protein Rab11D isoform X2 [Musa acuminata subsp. malaccensis] [Musa acuminata]
chr09-3565942-3566830	chr09	3565942	3566830	-	Macma4_09_g05510	3558018	3566614	5' UTR	228	At4g18820	XP_009416428.1 PREDICTED: protein STICHEL-like 4 isoform X1 [Musa acuminata subsp. malaccensis] [Musa acuminata]
chr09-3590278-3591868	chr09	3590278	3591868	+	Macma4_09_g05560	3590973	3594877	5' UTR	100	BZR3	XP_009416433.1 PREDICTED: protein BZR1 homolog 3 [Musa acuminata subsp. malaccensis] [Musa acuminata]
chr09-3665133-3665693	chr09	3665133	3665693	+	Macma4_09_g05720	3665369	3669652	5' UTR	44	HT1	XP_009416446.1 PREDICTED: serine/threonine-protein kinase HT1 [Musa acuminata subsp. malaccensis] [Musa acuminata]
chr09-3741999-3742430	chr09	3741999	3742430	+	Macma4_09_g05850	3741307	3747578	5' UTR	907	SELMODRAFT_444075	XP_009416460.1 PREDICTED: inactive protein kinase SELMODRAFT_444075 [Musa acuminata subsp. malaccensis] [Musa acuminata]
chr09-3802143-3802956	chr09	3802143	3802956	-	Macma4_09_g05920	3789857	3802633	5' UTR	84	At2g19230	CAG1834312.1 unnamed protein product [Musa acuminata subsp. malaccensis] [Musa acuminata]
chr09-3916084-3916440	chr09	3916084	3916440	-	Macma4_09_g06060	3909066	3916427	5' UTR	165	UGE-1	XP_009416482.2 PREDICTED: UDP-glucose 4-epimerase GEPI48 [Musa acuminata subsp. malaccensis] [Musa acuminata]
chr09-4023716-4024127	chr09	4023716	4024127	+	Macma4_09_g06280	4023797	4026236	5' UTR	124	Os01g0760900	XP_018673586.1 PREDICTED: probable protein ABIL5 [Musa acuminata subsp. malaccensis] [Musa acuminata]
chr09-4163167-4163525	chr09	4163167	4163525	-	Macma4_09_g06500	4153796	4163483	5' UTR	137	TENT4A	CAG1834370.1 unnamed protein product [Musa acuminata subsp. malaccensis] [Musa acuminata]
chr09-4278221-4278555	chr09	4278221	4278555	+	Macma4_09_g06690	4278359	4280704	5' UTR	29	--	CAG1834389.1 unnamed protein product [Musa acuminata subsp. malaccensis] [Musa acuminata]
chr09-4410456-4410876	chr09	4410456	4410876	-	Macma4_09_g06910	4403981	4410684	5' UTR	18	SP1L2	THU46570.1 hypothetical protein C4D60_Mb09t06320 [Musa balbisiana]
chr09-5264760-5265004	chr09	5264760	5265004	-	Macma4_09_g08020	5256585	5264933	5' UTR	51	Khsrp	XP_009416975.1 PREDICTED: far upstream element-binding protein 2-like isoform X1 [Musa acuminata subsp. malaccensis] [Musa acuminata]
chr09-5302128-5303698	chr09	5302128	5303698	+	Macma4_09_g08110	5302814	5312099	5' UTR	99	SGS3	XP_009416966.1 PREDICTED: protein SUPPRESSOR OF GENE SILENCING 3 homolog [Musa acuminata subsp. malaccensis] [Musa acuminata]
chr09-5555901-5556851	chr09	5555901	5556851	+	Macma4_09_g08410	5556135	5559570	5' UTR	241	ABCG25	XP_009416919.1 PREDICTED: ABC transporter G family member 25-like [Musa acuminata subsp. malaccensis] [Musa acuminata]
chr09-5579717-5580377	chr09	5579717	5580377	+	Macma4_09_g08440	5579995	5584156	5' UTR	52	CINV2	XP_009416915.1 PREDICTED: probable alkaline/neutral invertase D [Musa acuminata subsp. malaccensis] [Musa acuminata]
chr09-5644270-5644628	chr09	5644270	5644628	+	Macma4_09_g08570	5644387	5661442	5' UTR	62	UBP27	XP_009416902.1 PREDICTED: ubiquitin carboxyl-terminal hydrolase 27 [Musa acuminata subsp. malaccensis] [Musa acuminata]
chr09-5748773-5749104	chr09	5748773	5749104	-	Macma4_09_g08670	5741289	5748974	5' UTR	36	TIC100	XP_009416887.1 PREDICTED: protein TIC 100 isoform X2 [Musa acuminata subsp. malaccensis] [Musa acuminata]
chr09-5805885-5806446	chr09	5805885	5806446	-	Macma4_09_g08770	5802265	5806189	5' UTR	24	CAT7	CAG1834593.1 unnamed protein product [Musa acuminata subsp. malaccensis] [Musa acuminata]
chr09-5830006-5830348	chr09	5830006	5830348	-	Macma4_09_g08800	5825605	5830544	5' UTR	367	--	XP_009416869.1 PREDICTED: transcription elongation factor B polypeptide 3 [Musa acuminata subsp. malaccensis] [Musa acuminata]
chr09-6066262-6066949	chr09	6066262	6066949	+	Macma4_09_g09200	6066577	6068789	5' UTR	28	AFP2	XP_009416832.1 PREDICTED: ninja-family protein AFP3-like [Musa acuminata subsp. malaccensis] [Musa acuminata]
chr09-6485988-6486337	chr09	6485988	6486337	+	Macma4_09_g10000	6486035	6496492	5' UTR	127	SLC19A3	XP_009416759.1 PREDICTED: thiamine transporter 2-like [Musa acuminata subsp. malaccensis] [Musa acuminata]
chr09-6528189-6528868	chr09	6528189	6528868	-	Macma4_09_g10030	6525364	6528717	5' UTR	189	zntB	XP_009416754.1 PREDICTED: uncharacterized protein LOC103997309 isoform X1 [Musa acuminata subsp. malaccensis] [Musa acuminata]
chr09-7276012-7276400	chr09	7276012	7276400	-	Macma4_09_g10650	7268804	7276412	5' UTR	206	WAP	XP_009417049.1 PREDICTED: WPP domain-associated protein-like isoform X1 [Musa acuminata subsp. malaccensis] [Musa acuminata]
chr09-7331732-7332349	chr09	7331732	7332349	+	Macma4_09_g10760	7331984	7341321	5' UTR	56	EIN2	XP_009417064.1 PREDICTED: protein ETHYLENE-INSENSITIVE 2 isoform X2 [Musa acuminata subsp. malaccensis] [Musa acuminata]
chr09-7460223-7460545	chr09	7460223	7460545	+	Macma4_09_g10910	7460083	7467485	5' UTR	301	At3g03770	THU46883.1 hypothetical protein C4D60_Mb09t09620 [Musa balbisiana]
chr09-7549398-7549778	chr09	7549398	7549778	+	Macma4_09_g11050	7549581	7551460	5' UTR	7	--	CAG1834774.1 unnamed protein product [Musa acuminata subsp. malaccensis] [Musa acuminata]
chr09-7722398-7722827	chr09	7722398	7722827	-	Macma4_09_g11370	7721212	7722692	5' UTR	80	Os07g0190800	XP_009417136.1 PREDICTED: thioredoxin H2-1-like [Musa acuminata subsp. malaccensis] [Musa acuminata]
chr09-7897154-7897796	chr09	7897154	7897796	-	Macma4_09_g11620	7884090	7897882	5' UTR	407	CHR4	XP_009417172.1 PREDICTED: protein CHROMATIN REMODELING 4-like [Musa acuminata subsp. malaccensis] [Musa acuminata]
chr09-7982836-7983159	chr09	7982836	7983159	-	Macma4_09_g11760	7980349	7983007	5' UTR	10	SKIP2	XP_009417194.1 PREDICTED: F-box protein At1g47056-like [Musa acuminata subsp. malaccensis] [Musa acuminata]
chr09-8985944-8987385	chr09	8985944	8987385	-	Macma4_09_g13270	8984349	8986704	5' UTR	40	TPP6	XP_009417373.1 PREDICTED: probable trehalose-phosphate phosphatase 6 [Musa acuminata subsp. malaccensis] [Musa acuminata]
chr09-9073437-9073824	chr09	9073437	9073824	+	Macma4_09_g13430	9073463	9075367	5' UTR	167	--	CAG1835004.1 unnamed protein product [Musa acuminata subsp. malaccensis] [Musa acuminata]
chr09-9176814-9177137	chr09	9176814	9177137	-	Macma4_09_g13500	9173032	9177094	5' UTR	119	PMA4	XP_009417440.1 PREDICTED: plasma membrane ATPase-like [Musa acuminata subsp. malaccensis] [Musa acuminata]
chr09-9566688-9567506	chr09	9566688	9567506	-	Macma4_09_g14100	9564095	9567248	5' UTR	151	GATA20	XP_009417492.1 PREDICTED: GATA transcription factor 17-like [Musa acuminata subsp. malaccensis] [Musa acuminata]
chr09-9579940-9580328	chr09	9579940	9580328	+	Macma4_09_g14130	9579497	9593090	5' UTR	637	SBT2.5	XP_009417495.1 PREDICTED: subtilisin-like protease SBT2.5 [Musa acuminata subsp. malaccensis] [Musa acuminata]
chr09-9650668-9651141	chr09	9650668	9651141	+	Macma4_09_g14210	9650648	9652428	5' UTR	256	ARG7	XP_018673552.1 PREDICTED: auxin-induced protein 6B-like [Musa acuminata subsp. malaccensis] [Musa acuminata]
chr09-9768266-9768830	chr09	9768266	9768830	-	Macma4_09_g14340	9766929	9768654	5' UTR	106	SCE1	XP_009417521.1 PREDICTED: SUMO-conjugating enzyme SCE1-like isoform X1 [Musa acuminata subsp. malaccensis] [Musa acuminata]
chr09-10676639-10676973	chr09	10676639	10676973	+	Macma4_09_g15620	10676737	10679811	5' UTR	69	--	THU47307.1 hypothetical protein C4D60_Mb09t14120 [Musa balbisiana]
chr09-11093812-11094114	chr09	11093812	11094114	-	Macma4_09_g16060	11082563	11094006	5' UTR	43	Os06g0250600	XP_009417677.1 PREDICTED: potassium channel KOR1-like isoform X1 [Musa acuminata subsp. malaccensis] [Musa acuminata]
chr09-11160706-11161406	chr09	11160706	11161406	-	Macma4_09_g16110	11155943	11161251	5' UTR	195	TBL16	XP_009417683.1 PREDICTED: protein trichome birefringence-like 14 isoform X1 [Musa acuminata subsp. malaccensis] [Musa acuminata]
chr09-11233079-11233440	chr09	11233079	11233440	-	Macma4_09_g16170	11186313	11233284	5' UTR	25	KIN7D	XP_009417691.1 PREDICTED: kinesin-like protein KIN-7D, chloroplastic isoform X1 [Musa acuminata subsp. malaccensis] [Musa acuminata]
chr09-11462881-11463497	chr09	11462881	11463497	+	Macma4_09_g16380	11463168	11464917	5' UTR	21	--	XP_018686931.1 PREDICTED: uncharacterized protein LOC108953784 [Musa acuminata subsp. malaccensis] [Musa acuminata]
chr09-11708861-11709258	chr09	11708861	11709258	-	Macma4_09_g16610	11698536	11709132	5' UTR	73	PHS1	XP_009417748.1 PREDICTED: dual specificity protein phosphatase PHS1-like isoform X2 [Musa acuminata subsp. malaccensis] [Musa acuminata]
chr09-12365518-12365953	chr09	12365518	12365953	-	Macma4_09_g17230	12357714	12365804	5' UTR	69	BRN1	XP_009417939.1 PREDICTED: RNA-binding protein BRN1-like isoform X1 [Musa acuminata subsp. malaccensis] [Musa acuminata]
chr09-13777708-13777998	chr09	13777708	13777998	-	Macma4_09_g18580	13773166	13777879	5' UTR	26	GSVIVT00026920001	XP_009418007.1 PREDICTED: probable polygalacturonase [Musa acuminata subsp. malaccensis] [Musa acuminata]
chr09-14703231-14703621	chr09	14703231	14703621	+	Macma4_09_g19030	14703356	14713410	5' UTR	70	VCS	XP_009418193.1 PREDICTED: enhancer of mRNA-decapping protein 4-like isoform X3 [Musa acuminata subsp. malaccensis] [Musa acuminata]
chr09-14729617-14729947	chr09	14729617	14729947	+	Macma4_09_g19080	14729713	14735912	5' UTR	69	LIP5	CAG1835593.1 unnamed protein product [Musa acuminata subsp. malaccensis] [Musa acuminata]
chr09-14907272-14907691	chr09	14907272	14907691	+	Macma4_09_g19140	14907336	14908429	5' UTR	145	SAP1	XP_009418201.1 PREDICTED: zinc finger A20 and AN1 domain-containing stress-associated protein 1-like [Musa acuminata subsp. malaccensis] [Musa acuminata]
chr09-15932305-15932691	chr09	15932305	15932691	+	Macma4_09_g19410	15932411	15936612	5' UTR	87	FLXL1	XP_009418226.1 PREDICTED: protein FLX-like 1 [Musa acuminata subsp. malaccensis] [Musa acuminata]
chr09-16154780-16155059	chr09	16154780	16155059	+	Macma4_09_g19520	16154831	16182295	5' UTR	88	ROPGAP7	XP_009386459.1 PREDICTED: rho GTPase-activating protein REN1-like isoform X1 [Musa acuminata subsp. malaccensis] [Musa acuminata]
chr09-19308120-19308686	chr09	19308120	19308686	-	Macma4_09_g19910	19308069	19308413	5' UTR	10	--	THU47693.1 hypothetical protein C4D60_Mb09t18310 [Musa balbisiana]
chr09-23783534-23783844	chr09	23783534	23783844	+	Macma4_09_g20400	23783219	23801255	5' UTR	470	MED19A	XP_018673937.1 PREDICTED: mediator of RNA polymerase II transcription subunit 19a isoform X1 [Musa acuminata subsp. malaccensis] [Musa acuminata]
chr09-24006918-24008293	chr09	24006918	24008293	+	Macma4_09_g20420	24007324	24035851	5' UTR	281	NRPE5A	XP_009418150.1 PREDICTED: DNA-directed RNA polymerase V subunit 5A-like [Musa acuminata subsp. malaccensis] [Musa acuminata]
chr09-27035739-27036036	chr09	27035739	27036036	+	Macma4_09_g20680	27035350	27036792	5' UTR	537	psaB	YP_009557859.1 photosystem I P700 chlorophyll a apoprotein A2 [Zelkova serrata]
chr09-30154905-30156069	chr09	30154905	30156069	-	Macma4_09_g20880	30126842	30155687	5' UTR	200	ppt-1	CAG1835842.1 unnamed protein product [Musa acuminata subsp. malaccensis] [Musa acuminata]
chr09-30430784-30432277	chr09	30430784	30432277	-	Macma4_09_g20920	30417892	30431800	5' UTR	270	guaA	XP_009418119.1 PREDICTED: uncharacterized protein LOC103998382 [Musa acuminata subsp. malaccensis] [Musa acuminata]
chr09-30672414-30672745	chr09	30672414	30672745	+	Macma4_09_g20990	30672356	30676635	5' UTR	223	BRL1	XP_018686744.1 PREDICTED: receptor-like protein kinase BRI1-like 3 [Musa acuminata subsp. malaccensis] [Musa acuminata]
chr09-31088372-31088753	chr09	31088372	31088753	+	Macma4_09_g21080	31088479	31102028	5' UTR	83	At5g08180	XP_018674034.1 PREDICTED: H/ACA ribonucleoprotein complex subunit 2-like protein isoform X2 [Musa acuminata subsp. malaccensis] [Musa acuminata]
chr09-32588406-32590157	chr09	32588406	32590157	-	Macma4_09_g21400	32586014	32589425	5' UTR	144	PRR1	XP_009418173.1 PREDICTED: two-component response regulator-like PRR1 [Musa acuminata subsp. malaccensis] [Musa acuminata]
chr09-36791906-36792252	chr09	36791906	36792252	+	Macma4_09_g22090	36791796	36797175	5' UTR	283	UFC	CAG1835965.1 unnamed protein product [Musa acuminata subsp. malaccensis] [Musa acuminata]
chr09-38214305-38214866	chr09	38214305	38214866	+	Macma4_09_g22740	38214444	38222976	5' UTR	141	--	XP_018674160.1 PREDICTED: kinectin-like isoform X1 [Musa acuminata subsp. malaccensis] [Musa acuminata]
chr09-39893812-39894126	chr09	39893812	39894126	-	Macma4_09_g23420	39882560	39894060	5' UTR	91	FYPP	XP_009418393.1 PREDICTED: phytochrome-associated serine/threonine-protein phosphatase [Musa acuminata subsp. malaccensis] [Musa acuminata]
chr09-40053248-40054521	chr09	40053248	40054521	-	Macma4_09_g23560	40048956	40053958	5' UTR	74	SCL30A	XP_009418414.1 PREDICTED: serine/arginine-rich SC35-like splicing factor SCL30A isoform X2 [Musa acuminata subsp. malaccensis] [Musa acuminata]
chr09-40146697-40147195	chr09	40146697	40147195	+	Macma4_09_g23670	40146710	40148577	5' UTR	236	--	CAG1836120.1 unnamed protein product [Musa acuminata subsp. malaccensis] [Musa acuminata]
chr09-40242384-40242697	chr09	40242384	40242697	+	Macma4_09_g23810	40242500	40243037	5' UTR	40	--	XP_009418440.2 PREDICTED: uncharacterized protein LOC103998642 [Musa acuminata subsp. malaccensis] [Musa acuminata]
chr09-40362541-40363011	chr09	40362541	40363011	+	Macma4_09_g23930	40362494	40364015	5' UTR	282	--	CAG1836147.1 unnamed protein product [Musa acuminata subsp. malaccensis] [Musa acuminata]
chr09-40643503-40644299	chr09	40643503	40644299	+	Macma4_09_g24250	40643868	40645884	5' UTR	33	At3g15720	CAG1836179.1 unnamed protein product [Musa acuminata subsp. malaccensis] [Musa acuminata]
chr09-40808883-40809297	chr09	40808883	40809297	-	Macma4_09_g24380	40777158	40809167	5' UTR	77	DCL4	XP_018673768.1 PREDICTED: endoribonuclease Dicer homolog 4 isoform X2 [Musa acuminata subsp. malaccensis] [Musa acuminata]
chr09-40812896-40813831	chr09	40812896	40813831	-	Macma4_09_g24410	40812090	40813591	5' UTR	228	--	XP_009418504.1 PREDICTED: uncharacterized protein LOC103998684 [Musa acuminata subsp. malaccensis] [Musa acuminata]
chr09-41144316-41144599	chr09	41144316	41144599	-	Macma4_09_g24810	41141516	41144505	5' UTR	48	--	XP_009418550.1 PREDICTED: uncharacterized protein LOC103998721 [Musa acuminata subsp. malaccensis] [Musa acuminata]
chr09-41215563-41215834	chr09	41215563	41215834	-	Macma4_09_g24900	41212930	41215788	5' UTR	90	--	XP_009418565.1 PREDICTED: uncharacterized protein LOC103998731 [Musa acuminata subsp. malaccensis] [Musa acuminata]
chr09-41943207-41943756	chr09	41943207	41943756	-	Macma4_09_g25790	41940513	41943511	5' UTR	30	PP2C27	XP_009418663.1 PREDICTED: probable protein phosphatase 2C 27 [Musa acuminata subsp. malaccensis] [Musa acuminata]
chr09-42130102-42130478	chr09	42130102	42130478	+	Macma4_09_g25980	42130276	42135050	5' UTR	14	FTSH1	CAG1836344.1 unnamed protein product [Musa acuminata subsp. malaccensis] [Musa acuminata]
chr09-43142178-43142455	chr09	43142178	43142455	+	Macma4_09_g27320	43142274	43144467	5' UTR	42	RPS28	CAG1838511.1 unnamed protein product [Musa acuminata subsp. malaccensis] [Musa acuminata]
chr09-43244442-43244710	chr09	43244442	43244710	+	Macma4_09_g27420	43244516	43250106	5' UTR	60	SPD1	XP_009418836.2 PREDICTED: uncharacterized protein ycf45 [Musa acuminata subsp. malaccensis] [Musa acuminata]
chr09-43610118-43610590	chr09	43610118	43610590	+	Macma4_09_g27720	43610332	43613097	5' UTR	22	--	THU48031.1 hypothetical protein C4D60_Mb09t21940 [Musa balbisiana]
chr09-44153773-44154113	chr09	44153773	44154113	-	Macma4_09_g28330	44145789	44154300	5' UTR	357	SBT2.2	XP_009419011.1 PREDICTED: subtilisin-like protease SBT2.3 [Musa acuminata subsp. malaccensis] [Musa acuminata]
chr09-44309299-44309629	chr09	44309299	44309629	+	Macma4_09_g28560	44309380	44310389	5' UTR	84	CML41	XP_009419040.1 PREDICTED: putative calcium-binding protein CML19 [Musa acuminata subsp. malaccensis] [Musa acuminata]
chr09-44475093-44475420	chr09	44475093	44475420	-	Macma4_09_g28790	44472172	44475367	5' UTR	111	At2g23090	XP_009419063.1 PREDICTED: uncharacterized protein At2g23090-like [Musa acuminata subsp. malaccensis] [Musa acuminata]
chr09-44611676-44612494	chr09	44611676	44612494	-	Macma4_09_g28970	44603196	44612174	5' UTR	89	CAND2	XP_009419071.1 PREDICTED: transmembrane protein adipocyte-associated 1 homolog [Musa acuminata subsp. malaccensis] [Musa acuminata]
chr09-44785619-44785947	chr09	44785619	44785947	-	Macma4_09_g29180	44782845	44786068	5' UTR	285	MGD3	XP_009419091.1 PREDICTED: probable monogalactosyldiacylglycerol synthase 3, chloroplastic [Musa acuminata subsp. malaccensis] [Musa acuminata]
chr09-44990189-44990702	chr09	44990189	44990702	+	Macma4_09_g29450	44990430	44992451	5' UTR	15	PXG4	XP_009419119.1 PREDICTED: probable peroxygenase 4 isoform X1 [Musa acuminata subsp. malaccensis] [Musa acuminata]
chr09-45020785-45021854	chr09	45020785	45021854	+	Macma4_09_g29510	45021315	45022343	5' UTR	4	CNR10	XP_009419125.1 PREDICTED: cell number regulator 10-like isoform X1 [Musa acuminata subsp. malaccensis] [Musa acuminata]
chr09-45427536-45428329	chr09	45427536	45428329	-	Macma4_09_g30040	45425585	45428036	5' UTR	104	BHLH130	XP_009419179.1 PREDICTED: transcription factor bHLH130 isoform X1 [Musa acuminata subsp. malaccensis] [Musa acuminata]
chr09-45814155-45814499	chr09	45814155	45814499	+	Macma4_09_g30580	45814089	45815725	5' UTR	238	AHL20	XP_018686930.1 PREDICTED: AT-hook motif nuclear-localized protein 23-like [Musa acuminata subsp. malaccensis] [Musa acuminata]
chr09-45891167-45891506	chr09	45891167	45891506	+	Macma4_09_g30730	45891267	45894751	5' UTR	69	RAD52-2	XP_009419273.1 PREDICTED: uncharacterized protein LOC103999282 [Musa acuminata subsp. malaccensis] [Musa acuminata]
chr09-46409872-46410501	chr09	46409872	46410501	+	Macma4_09_g31480	46410052	46415053	5' UTR	134	Os11g0516000	XP_009419359.1 PREDICTED: long chain base biosynthesis protein 2a [Musa acuminata subsp. malaccensis] [Musa acuminata]
chr09-47142911-47143236	chr09	47142911	47143236	-	Macma4_09_g32780	47141810	47143332	5' UTR	259	--	XP_018673957.1 PREDICTED: uncharacterized protein LOC103999518 [Musa acuminata subsp. malaccensis] [Musa acuminata]
chr09-47464074-47464558	chr09	47464074	47464558	+	Macma4_09_g33290	47464314	47465884	5' UTR	2	MA4_106O17.52	XP_009419511.1 PREDICTED: CASP-like protein 1D1 [Musa acuminata subsp. malaccensis] [Musa acuminata]
chr04-218353-218687	chr04	218353	218687	+	Macma4_04_g00110	218440	227089	5' UTR	80	At3g02290	XP_009395184.1 PREDICTED: E3 ubiquitin-protein ligase At3g02290-like [Musa acuminata subsp. malaccensis] [Musa acuminata]
chr04-690443-690981	chr04	690443	690981	+	Macma4_04_g00660	690455	702316	5' UTR	257	--	CAG1840799.1 unnamed protein product [Musa acuminata subsp. malaccensis] [Musa acuminata]
chr04-720630-721019	chr04	720630	721019	-	Macma4_04_g00690	714116	720938	5' UTR	114	ARID2	XP_009395106.1 PREDICTED: uncharacterized protein LOC103980420 isoform X1 [Musa acuminata subsp. malaccensis] [Musa acuminata]
chr04-907808-908100	chr04	907808	908100	-	Macma4_04_g00870	900576	907979	5' UTR	25	AAA1	XP_009395076.1 PREDICTED: katanin p60 ATPase-containing subunit A1 [Musa acuminata subsp. malaccensis] [Musa acuminata]
chr04-1208926-1209729	chr04	1208926	1209729	+	Macma4_04_g01340	1209275	1212699	5' UTR	52	--	XP_009395024.1 PREDICTED: serine/arginine repetitive matrix protein 1-like [Musa acuminata subsp. malaccensis] [Musa acuminata]
chr04-1714874-1715240	chr04	1714874	1715240	+	Macma4_04_g01900	1715052	1721180	5' UTR	5	At1g78140	XP_018680285.1 PREDICTED: uncharacterized methyltransferase At1g78140, chloroplastic isoform X3 [Musa acuminata subsp. malaccensis] [Musa acuminata]
chr04-1971050-1972116	chr04	1971050	1972116	-	Macma4_04_g02180	1946318	1971617	5' UTR	34	KIN7I	XP_009394930.1 PREDICTED: kinesin-like protein KIN-7I isoform X2 [Musa acuminata subsp. malaccensis] [Musa acuminata]
chr04-2045433-2045732	chr04	2045433	2045732	-	Macma4_04_g02270	2040175	2045609	5' UTR	27	XBOS32	XP_009394913.1 PREDICTED: probable E3 ubiquitin-protein ligase XBOS32 isoform X1 [Musa acuminata subsp. malaccensis] [Musa acuminata]
chr04-2272435-2272718	chr04	2272435	2272718	+	Macma4_04_g02570	2272567	2278257	5' UTR	9	ARAD1	XP_009394862.1 PREDICTED: probable arabinosyltransferase ARAD1 [Musa acuminata subsp. malaccensis] [Musa acuminata]
chr04-2279669-2279925	chr04	2279669	2279925	+	Macma4_04_g02580	2279677	2280995	5' UTR	120	--	CAG1840982.1 unnamed protein product, partial [Musa acuminata subsp. malaccensis] [Musa acuminata]
chr04-2497733-2498082	chr04	2497733	2498082	+	Macma4_04_g02930	2495694	2504240	5' UTR	2213	ARF15	XP_009394821.1 PREDICTED: auxin response factor 2-like [Musa acuminata subsp. malaccensis] [Musa acuminata]
chr04-2617316-2617576	chr04	2617316	2617576	+	Macma4_04_g03160	2616387	2627846	5' UTR	1059	sen1	XP_009394793.1 PREDICTED: helicase SEN1-like isoform X2 [Musa acuminata subsp. malaccensis] [Musa acuminata]
chr04-2856382-2856697	chr04	2856382	2856697	-	Macma4_04_g03580	2854849	2857569	5' UTR	1030	EDL2	XP_009394766.1 PREDICTED: EID1-like F-box protein 2 [Musa acuminata subsp. malaccensis] [Musa acuminata]
chr04-3167696-3168303	chr04	3167696	3168303	-	Macma4_04_g03980	3162976	3168038	5' UTR	39	RPT4A	XP_009394704.1 PREDICTED: 26S protease regulatory subunit 10B homolog A [Musa acuminata subsp. malaccensis] [Musa acuminata]
chr04-3209615-3209901	chr04	3209615	3209901	+	Macma4_04_g04050	3209570	3216099	5' UTR	188	MPK4	XP_009394700.1 PREDICTED: mitogen-activated protein kinase 4 [Musa acuminata subsp. malaccensis] [Musa acuminata]
chr04-3410407-3410666	chr04	3410407	3410666	+	Macma4_04_g04270	3410489	3413130	5' UTR	47	TBL19	XP_009395269.1 PREDICTED: protein trichome birefringence-like 19 [Musa acuminata subsp. malaccensis] [Musa acuminata]
chr04-3532315-3533241	chr04	3532315	3533241	+	Macma4_04_g04520	3532503	3534526	5' UTR	275	At5g10770	XP_009395291.1 PREDICTED: aspartyl protease family protein At5g10770-like [Musa acuminata subsp. malaccensis] [Musa acuminata]
chr04-3599641-3600062	chr04	3599641	3600062	-	Macma4_04_g04600	3588945	3599885	5' UTR	34	IRL6	XP_009395301.1 PREDICTED: plant intracellular Ras-group-related LRR protein 6 [Musa acuminata subsp. malaccensis] [Musa acuminata]
chr04-3877763-3878030	chr04	3877763	3878030	-	Macma4_04_g04950	3868100	3878492	5' UTR	596	SBE1	XP_018680690.1 PREDICTED: 1,4-alpha-glucan-branching enzyme, chloroplastic/amyloplastic-like isoform X2 [Musa acuminata subsp. malaccensis] [Musa acuminata]
chr04-3914150-3914433	chr04	3914150	3914433	-	Macma4_04_g05000	3912563	3914311	5' UTR	20	At1g32860	XP_009395345.1 PREDICTED: glucan endo-1,3-beta-glucosidase 11-like [Musa acuminata subsp. malaccensis] [Musa acuminata]
chr04-4068899-4069777	chr04	4068899	4069777	-	Macma4_04_g05220	4068067	4069384	5' UTR	46	BBX20	XP_009395364.1 PREDICTED: B-box zinc finger protein 20-like [Musa acuminata subsp. malaccensis] [Musa acuminata]
chr04-4472575-4473317	chr04	4472575	4473317	+	Macma4_04_g05840	4472915	4482769	5' UTR	31	BSK2	CAG1841299.1 unnamed protein product [Musa acuminata subsp. malaccensis] [Musa acuminata]
chr04-4610416-4610805	chr04	4610416	4610805	-	Macma4_04_g06030	4607866	4610644	5' UTR	34	K01H12.1	CAG1841317.1 unnamed protein product [Musa acuminata subsp. malaccensis] [Musa acuminata]
chr04-4929680-4930162	chr04	4929680	4930162	+	Macma4_04_g06490	4929481	4932221	5' UTR	440	At5g47790	XP_009395519.1 PREDICTED: nuclear inhibitor of protein phosphatase 1 [Musa acuminata subsp. malaccensis] [Musa acuminata]
chr04-5020018-5020678	chr04	5020018	5020678	+	Macma4_04_g06620	5020337	5023701	5' UTR	11	HCR9-0	XP_009395538.1 PREDICTED: LRR receptor-like serine/threonine-protein kinase FLS2 [Musa acuminata subsp. malaccensis] [Musa acuminata]
chr04-5036734-5037488	chr04	5036734	5037488	-	Macma4_04_g06640	5032735	5037193	5' UTR	82	VHA-e1	XP_009395541.1 PREDICTED: V-type proton ATPase subunit e1-like [Musa acuminata subsp. malaccensis] [Musa acuminata]
chr04-5100907-5101499	chr04	5100907	5101499	+	Macma4_04_g06780	5101140	5104642	5' UTR	63	CAX1a	XP_009395551.1 PREDICTED: vacuolar cation/proton exchanger 1a-like isoform X1 [Musa acuminata subsp. malaccensis] [Musa acuminata]
chr04-5263268-5264692	chr04	5263268	5264692	+	Macma4_04_g07020	5263732	5265407	5' UTR	248	CRF3	XP_009395578.1 PREDICTED: ethylene-responsive transcription factor ERF119-like [Musa acuminata subsp. malaccensis] [Musa acuminata]
chr04-5539525-5539808	chr04	5539525	5539808	+	Macma4_04_g07440	5539639	5542286	5' UTR	27	EDL2	XP_009395632.1 PREDICTED: EID1-like F-box protein 2 [Musa acuminata subsp. malaccensis] [Musa acuminata]
chr04-6258102-6258356	chr04	6258102	6258356	+	Macma4_04_g08590	6258118	6268912	5' UTR	111	--	XP_009396631.1 PREDICTED: O-acyltransferase WSD1-like [Musa acuminata subsp. malaccensis] [Musa acuminata]
chr04-6380897-6381199	chr04	6380897	6381199	-	Macma4_04_g08800	6378168	6381067	5' UTR	19	PYL3	XP_009395763.1 PREDICTED: abscisic acid receptor PYL8-like [Musa acuminata subsp. malaccensis] [Musa acuminata]
chr04-6866384-6866889	chr04	6866384	6866889	-	Macma4_04_g09570	6853791	6866818	5' UTR	182	PP2AA2	XP_018681031.1 PREDICTED: serine/threonine-protein phosphatase 2A 65 kDa regulatory subunit A beta isoform-like [Musa acuminata subsp. malaccensis] [Musa acuminata]
chr04-6869434-6869721	chr04	6869434	6869721	+	Macma4_04_g09580	6869553	6884022	5' UTR	24	ABC1K7	CAG1841651.1 unnamed protein product [Musa acuminata subsp. malaccensis] [Musa acuminata]
chr04-7080038-7080395	chr04	7080038	7080395	-	Macma4_04_g09920	7074832	7080283	5' UTR	67	PBL17	XP_009395875.1 PREDICTED: serine/threonine-protein kinase At5g01020 [Musa acuminata subsp. malaccensis] [Musa acuminata]
chr04-7151707-7152407	chr04	7151707	7152407	+	Macma4_04_g10020	7152053	7161340	5' UTR	4	--	XP_009395886.1 PREDICTED: uncharacterized protein LOC103981036 [Musa acuminata subsp. malaccensis] [Musa acuminata]
chr04-7161705-7162026	chr04	7161705	7162026	+	Macma4_04_g10030	7161859	7164192	5' UTR	6	LECRKS7	XP_009395888.1 PREDICTED: probable L-type lectin-domain containing receptor kinase S.7 [Musa acuminata subsp. malaccensis] [Musa acuminata]
chr04-7480451-7480970	chr04	7480451	7480970	-	Macma4_04_g10360	7472279	7480817	5' UTR	107	PAG1	XP_009395936.1 PREDICTED: proteasome subunit alpha type-3 [Musa acuminata subsp. malaccensis] [Musa acuminata]
chr04-7581431-7581801	chr04	7581431	7581801	+	Macma4_04_g10540	7581389	7586094	5' UTR	227	ARAD1	XP_009395964.1 PREDICTED: probable arabinosyltransferase ARAD1 [Musa acuminata subsp. malaccensis] [Musa acuminata]
chr04-7626742-7627520	chr04	7626742	7627520	+	Macma4_04_g10630	7627085	7630356	5' UTR	46	--	XP_009395974.1 PREDICTED: uncharacterized protein LOC103981097 [Musa acuminata subsp. malaccensis] [Musa acuminata]
chr04-7946031-7946774	chr04	7946031	7946774	+	Macma4_04_g11130	7946285	7953200	5' UTR	117	ARF2	XP_009395999.1 PREDICTED: auxin response factor 15-like isoform X2 [Musa acuminata subsp. malaccensis] [Musa acuminata]
chr04-8117521-8117762	chr04	8117521	8117762	+	Macma4_04_g11410	8117604	8121341	5' UTR	37	PAT22	CAG1841822.1 unnamed protein product [Musa acuminata subsp. malaccensis] [Musa acuminata]
chr04-8663033-8663737	chr04	8663033	8663737	-	Macma4_04_g12220	8657077	8663551	5' UTR	166	MPK2	XP_009396125.1 PREDICTED: mitogen-activated protein kinase 2-like [Musa acuminata subsp. malaccensis] [Musa acuminata]
chr04-8669520-8670130	chr04	8669520	8670130	+	Macma4_04_g12230	8669530	8676913	5' UTR	295	VPS37-1	XP_009396126.1 PREDICTED: vacuolar protein-sorting-associated protein 37 homolog 1-like [Musa acuminata subsp. malaccensis] [Musa acuminata]
chr04-8678338-8678809	chr04	8678338	8678809	+	Macma4_04_g12240	8678258	8681719	5' UTR	315	DET2	XP_009396129.1 PREDICTED: steroid 5-alpha-reductase DET2 [Musa acuminata subsp. malaccensis] [Musa acuminata]
chr04-8831783-8832108	chr04	8831783	8832108	-	Macma4_04_g12350	8828797	8832193	5' UTR	248	TANGO2	XP_009396145.1 PREDICTED: transport and Golgi organization 2 homolog [Musa acuminata subsp. malaccensis] [Musa acuminata]
chr04-8917515-8918053	chr04	8917515	8918053	-	Macma4_04_g12460	8906798	8917862	5' UTR	78	HUA2	XP_009396154.1 PREDICTED: ENHANCER OF AG-4 protein 2-like isoform X1 [Musa acuminata subsp. malaccensis] [Musa acuminata]
chr04-8973265-8973564	chr04	8973265	8973564	-	Macma4_04_g12530	8972121	8973538	5' UTR	124	RUP2	XP_009396164.1 PREDICTED: WD repeat-containing protein RUP2-like [Musa acuminata subsp. malaccensis] [Musa acuminata]
chr04-9740952-9741533	chr04	9740952	9741533	+	Macma4_04_g13340	9741157	9744279	5' UTR	85	MGD3	XP_009396255.1 PREDICTED: probable monogalactosyldiacylglycerol synthase 3, chloroplastic [Musa acuminata subsp. malaccensis] [Musa acuminata]
chr04-10048548-10048966	chr04	10048548	10048966	+	Macma4_04_g13660	10048753	10053478	5' UTR	4	--	RZS26874.1 hypothetical protein BHM03_00060280 [Ensete ventricosum]
chr04-10054822-10055119	chr04	10054822	10055119	+	Macma4_04_g13670	10054479	10057173	5' UTR	491	At5g47790	XP_009396300.1 PREDICTED: nuclear inhibitor of protein phosphatase 1 [Musa acuminata subsp. malaccensis] [Musa acuminata]
chr04-10113533-10114130	chr04	10113533	10114130	+	Macma4_04_g13770	10113729	10119034	5' UTR	102	EML3	XP_009396314.1 PREDICTED: protein EMSY-LIKE 3 isoform X1 [Musa acuminata subsp. malaccensis] [Musa acuminata]
chr04-10321558-10321826	chr04	10321558	10321826	+	Macma4_04_g14060	10320357	10324600	5' UTR	1335	EIF5	XP_009396341.1 PREDICTED: eukaryotic translation initiation factor 5-like [Musa acuminata subsp. malaccensis] [Musa acuminata]
chr04-10322697-10323035	chr04	10322697	10323035	+	Macma4_04_g14060	10320357	10324600	5' UTR	2509	EIF5	XP_009396341.1 PREDICTED: eukaryotic translation initiation factor 5-like [Musa acuminata subsp. malaccensis] [Musa acuminata]
chr04-10448469-10448924	chr04	10448469	10448924	-	Macma4_04_g14210	10442402	10449529	5' UTR	833	--	XP_009396360.1 PREDICTED: transcription initiation factor IIE subunit beta-like isoform X1 [Musa acuminata subsp. malaccensis] [Musa acuminata]
chr04-10821046-10821364	chr04	10821046	10821364	+	Macma4_04_g14720	10821013	10822273	5' UTR	192	LBD37	XP_018680016.1 PREDICTED: LOB domain-containing protein 37-like [Musa acuminata subsp. malaccensis] [Musa acuminata]
[truncated: 54,163 more rows]

## Sheet: Table S5
Supplemental Table S5.
List of putative MaSPL4-binding motifs identified by DAP-seq.
[truncated: 111,695 more rows]

## Sheet: Table S6
Supplemental Table S6.
List of MaSPL4-binding genes identified from DAP-seq analysis.
[truncated: 111,695 more rows]

## Sheet: Table S7
Supplemental Table S7.
[truncated: 302 more rows]

[truncated: 1 more sheets: Table S8]
